# Supplementary material for: Developing reduced SNP assays from whole‐genome sequence data to estimate introgression in an organism with complex genetic patterns, the Iberian honeybee (Apis mellifera iberiensis)
Source: Evol Appl. 2018 Mar 30;11(8):1270–82. doi: 10.1111/eva.12623 (PMC6099811; doi:10.1111/eva.12623)
Supplement: Supplementary file 2 [file EVA-11-1270-s002.xlsx]

## Sheet: S1
Table S1. Number of variable nucleotides on either side of the 250 bp flanking sequences of the fixed SNPs. Marked in bold are the SNPs used for final assay selection.
# variable nucleotides in flanking sequences	# SNPs
0	236
1	248
2	229
3	222
4	224
5	209
6	183
7	177
8	176
9	158
10	137
11	110
12	91
13	91
14	82
15	60
16	42
17	47
18	44
19	24
20	22
21	25
22	11
23	11
24	9
25	3
26	5
27	2
28	3
29	0
30	1
35	1
total	2883

## Sheet: S2
Table S2. Sample origin, coverage statistics and number of variants.
Subspecies	Sample	Country	Iberian transect	Geographical coordinates (X)	Geographical coordinates (Y)	Average coverage	% Bases with no coverage	# Variants (single sample VCF)
A. m. carnica	CAR01	Switzerland		46.8949	8.36611	8.75	11.39	910324
A. m. carnica	CAR10	Switzerland		46.5601	6.30072	8.31	11.58	895082
A. m. carnica	CAR11	Switzerland		46.9887	8.37733	8.06	11.52	891884
A. m. carnica	CAR12	Switzerland		46.9887	8.37733	7.51	11.74	867958
A. m. carnica	CAR13	Switzerland		46.2927	7.50558	10.5	11.25	952509
A. m. carnica	CAR14	Switzerland		47.1488	7.03519	8.84	11.47	900092
A. m. carnica	CAR15	Switzerland		46.3709	6.21913	8.81	11.44	920475
A. m. carnica	CAR17	Switzerland		46.338	6.97558	9.41	11.35	909130
A. m. carnica	CAR18	Switzerland		46.7494	6.95519	8.14	11.54	890543
A. m. carnica	CAR19	Switzerland		47.2531	7.05791	7.99	11.5	848714
A. m. carnica	CAR20	Switzerland		46.338	6.97558	8.14	11.59	905158
A. m. carnica	CAR21	Switzerland		47.1605	8.53472	9.29	11.37	916070
A. m. carnica	CAR22	Switzerland		46.0543	7.24622	9.87	11.32	933235
A. m. carnica	CAR23	Switzerland		46.0969	7.03722	8.04	11.5	887147
A. m. carnica	CAR26	Switzerland		47.1599	8.53401	7.68	11.62	878257
A. m. carnica	CAR28	Switzerland		46.7659	9.00849	8.51	11.61	895181
A. m. carnica	CAR03	Switzerland		46.5191	6.37047	8.61	11.41	900930
A. m. carnica	CAR30	Switzerland		47.2619	8.87358	8.01	11.54	878608
A. m. carnica	CAR31	Switzerland		46.8156	7.62326	8.92	11.38	906255
A. m. carnica	CAR34	Switzerland		46.6358	6.38473	9.23	11.35	915241
A. m. carnica	CAR04	Switzerland		46.878	7.07633	7.12	11.69	897958
A. m. carnica	CAR06	Switzerland		47.1062	8.39541	7.91	11.57	900860
A. m. carnica	CAR07	Switzerland		47.2581	8.86602	7.39	11.71	876124
A. m. carnica	CAR35	Switzerland		46.3555	8.98409	9.8	11.38	878236
A. m. carnica	CAR37	Switzerland		46.2154	8.87571	9.36	11.4	897137
A. m. carnica	car_2722	Croatia		45.83	15.98	6.8	11.69	356944
A. m. carnica	car_2724	Croatia		45.83	15.98	7.99	10.69	404033
A. m. carnica	car_2737	Serbia		45.1833	19.7167	5.69	11.89	349807
A. m. iberiensis	iber-2547	Spain	CT8	43.0186	-2.35528	9.13	10.91	1490979
A. m. iberiensis	iber-2548	Spain	CT8	43.0186	-2.35528	10.71	10.79	1589538
A. m. iberiensis	iber-2550	Spain	CT8	43.0342	-2.34722	5.37	11.81	1311676
A. m. iberiensis	iber-2553	Spain	CT8	43.0525	-2.05194	7.22	11.13	1481227
A. m. iberiensis	iber-2556	Spain	CT8	43.0456	-2.15472	8.53	11.01	1524418
A. m. iberiensis	iber-2558	Spain	CT9	42.9858	-2.31167	6.34	11.36	1404848
A. m. iberiensis	iber-2561	Spain	CT9	43.0347	-2.3425	9.41	10.9	1554429
A. m. iberiensis	iber-2569	Spain	CT9	43.045	-2.12389	7.94	11.02	1471796
A. m. iberiensis	iber-2570	Spain	CT1	43.0442	-2.06861	9.08	10.94	1552618
A. m. iberiensis	iber-2851	Spain	CT1	42.5	1.50409	9.82	10.86	1568058
A. m. iberiensis	iber-2244	Spain	CT1	41.8885	2.34443	13.93	10.61	1622163
A. m. iberiensis	iber-2856	Spain	CT1	42.1059	2.66121	10.45	10.81	1576749
A. m. iberiensis	iber-2869	Spain	CT1	36.6454	-5.98062	5.49	11.62	1313313
A. m. iberiensis	iber-2874	Spain	CT1	36.5004	-6.14938	9.3	10.9	1555990
A. m. iberiensis	iber-2875	Spain	CT1	36.5004	-6.14938	10.35	10.82	1593345
A. m. iberiensis	iber-2877	Spain	CT1	36.6586	-5.9034	8.41	10.97	1527160
A. m. iberiensis	iber-2880	Spain	CT1	36.6549	-6.07025	12.16	10.7	1624860
A. m. iberiensis	iber-2882	Spain	CT1	36.2805	-5.5781	11.6	10.74	1607413
A. m. iberiensis	iber-2884	Spain	MT1	36.2805	-5.5781	10.67	10.79	1584046
A. m. iberiensis	iber-2885	Spain	MT1	36.6591	-6.00774	10.62	10.8	1592204
A. m. iberiensis	iber-2887	Spain	CT9	36.6591	-6.00774	9.73	10.84	1555320
A. m. iberiensis	iber-2247	Spain	CT9	41.8685	2.42033	9.28	10.92	1547298
A. m. iberiensis	iber-2889	Spain	CT9	36.5644	-5.71609	10.08	10.81	1553317
A. m. iberiensis	iber-2251	Spain	CT9	41.9275	2.34418	12.4	10.73	1616764
A. m. iberiensis	iber-2253	Spain	CT9	42.0122	2.61948	12.23	10.73	1588012
A. m. iberiensis	iber-2255	Spain	CT9	41.9948	2.63423	8.96	10.94	1552275
A. m. iberiensis	iber-2263	Spain	CT9	41.8339	2.69047	9.61	10.88	1513242
A. m. iberiensis	iber-2266	Spain	CT9	41.8549	2.58253	6.19	11.54	1448872
A. m. iberiensis	iber-2267	Spain	CT9	41.865	2.86697	9.4	10.89	1536411
A. m. iberiensis	iber-2544	Spain	CT9	36.2805	-5.5781	10.05	10.9	1553092
A. m. iberiensis	iber_2006	Portugal	AT3	41.7746	-8.59155	9.37	10.72	734187
A. m. iberiensis	iber_2011	Portugal	AT3	41.7114	-8.66242	10.48	10.66	743166
A. m. iberiensis	iber_2019	Portugal	AT3	41.5319	-8.71909	9.04	10.76	726386
A. m. iberiensis	iber_2022	Portugal	AT3	41.5546	-8.4735	9.65	10.72	734695
A. m. iberiensis	iber_2029	Portugal	AT3	41.5671	-8.56183	10.12	10.69	740744
A. m. iberiensis	iber_2032	Portugal	AT4	40.8229	-8.61772	7.65	10.92	703237
A. m. iberiensis	iber_2033	Portugal	AT4	40.7635	-8.61234	7.92	10.87	712386
A. m. iberiensis	iber_2043	Portugal	AT4	40.7653	-8.4976	9.39	10.71	739171
A. m. iberiensis	iber_2054	Portugal	AT4	40.9251	-8.33087	8.84	10.79	721454
A. m. iberiensis	iber_2063	Portugal	AT5	39.7993	-8.83374	8.41	10.8	721326
A. m. iberiensis	iber_2068	Portugal	AT5	39.7932	-8.77898	9.08	10.72	730336
A. m. iberiensis	iber_2069	Portugal	AT5	39.7772	-8.86077	9.04	10.76	726987
A. m. iberiensis	iber_2074	Portugal	AT5	39.8355	-8.65837	8.75	10.76	727257
A. m. iberiensis	iber_2076	Portugal	AT5	39.8441	-8.58464	9.63	10.68	743015
A. m. iberiensis	iber_2090	Spain	MT6	37.2725	-1.74892	8.67	10.83	719727
A. m. iberiensis	iber_2095	Spain	MT6	37.3656	-1.95182	7.84	10.9	701926
A. m. iberiensis	iber_2106	Spain	MT6	37.3943	-2.10634	10.39	10.66	745900
A. m. iberiensis	iber_2110	Spain	MT6	37.3877	-2.23008	8.73	10.8	720577
A. m. iberiensis	iber_2112	Spain	MT6	37.3923	-2.24822	8.88	10.78	720575
A. m. iberiensis	iber_2118	Spain	MT6	37.4856	-1.98996	8.88	10.79	721945
A. m. iberiensis	iber_2152	Spain	MT4	39.5717	-0.807559	8.1	10.93	700493
A. m. iberiensis	iber_2154	Spain	MT4	39.57	-0.798663	7.49	11.12	677998
A. m. iberiensis	iber_2160	Spain	MT4	39.5888	-0.631936	9.15	10.72	731279
A. m. iberiensis	iber_2163	Spain	MT4	39.5877	-0.603959	15.91	9.76	479036
A. m. iberiensis	iber_2166	Spain	MT4	39.7164	-0.633273	9.48	10.73	728750
A. m. iberiensis	iber_2168	Spain	MT4	39.6883	-0.298018	8.95	10.77	726079
A. m. iberiensis	iber_2180	Spain	MT3	40.8678	0.668783	8.66	10.8	720459
A. m. iberiensis	iber_2183	Spain	MT3	40.9636	0.558817	8.51	10.83	714680
A. m. iberiensis	iber_2187	Spain	MT3	40.9228	0.486483	8.79	10.82	717193
A. m. iberiensis	iber_2191	Spain	MT3	40.923	0.48475	9.44	10.71	732876
A. m. iberiensis	iber_2199	Spain	MT3	40.7664	0.678484	8.9	10.75	726041
A. m. iberiensis	iber_2242	Spain	MT1	41.8885	2.34435	7.81	10.87	700724
A. m. iberiensis	iber_2246	Spain	MT1	41.8685	2.42033	7.07	11.05	680676
A. m. iberiensis	iber_2248	Spain	MT1	41.8685	2.42033	7.87	10.87	698627
A. m. iberiensis	iber_2250	Spain	MT1	41.9275	2.34418	10.89	10.61	753062
A. m. iberiensis	iber_2254	Spain	MT1	42.0122	2.61948	8.34	10.81	715494
A. m. iberiensis	iber_2259	Spain	MT1	41.8441	2.67278	9.33	10.71	730260
A. m. iberiensis	iber_2270	Portugal	AT8	37.2928	-8.48333	9.33	10.75	732498
A. m. iberiensis	iber_2273	Portugal	AT8	37.3011	-8.50361	7.93	11.46	668779
A. m. iberiensis	iber_2277	Portugal	AT8	37.2878	-8.615	7.36	11.18	680467
A. m. iberiensis	iber_2279	Portugal	AT8	37.2808	-8.67083	8.59	10.79	725652
A. m. iberiensis	iber_2284	Portugal	AT8	37.3915	-8.65814	8.24	10.86	713461
A. m. iberiensis	iber_2289	Portugal	AT8	37.3889	-8.46083	7.2	11.33	663230
A. m. iberiensis	iber_2330	Portugal	AT6	38.7008	-9.24306	8.82	10.8	722662
A. m. iberiensis	iber_2341	Portugal	AT6	39.0133	-8.98472	7.51	10.96	698795
A. m. iberiensis	iber_2345	Portugal	AT6	38.7594	-9.32056	6.79	11.24	666359
A. m. iberiensis	iber_2354	Portugal	AT6	38.9622	-9.27	6.31	11.41	649074
A. m. iberiensis	iber_2358	Portugal	AT6	38.9728	-9.30306	8.15	11.33	674928
A. m. iberiensis	iber_2368	Spain	CT8	36.9208	-4.87361	6.97	11.1	678401
A. m. iberiensis	iber_2371	Spain	CT8	36.9911	-4.91806	8.72	10.78	724651
A. m. iberiensis	iber_2376	Spain	CT8	36.7931	-4.96833	7.24	11.05	690074
A. m. iberiensis	iber_2384	Spain	CT8	36.7303	-4.92944	7.56	11	697107
A. m. iberiensis	iber_2388	Spain	CT8	36.9792	-5.02472	8.41	10.86	715576
A. m. iberiensis	iber_2427	Spain	CT6	38.4553	-4.4825	8.75	10.82	717862
A. m. iberiensis	iber_2430	Spain	CT6	38.3642	-4.63083	10.2	10.92	718952
A. m. iberiensis	iber_2434	Spain	CT6	38.2309	-4.8071	6.2	11.31	655588
A. m. iberiensis	iber_2442	Spain	CT6	38.7689	-4.82611	6.57	11.38	660839
A. m. iberiensis	iber_2447	Spain	CT6	38.7989	-4.48361	10.33	10.65	747313
A. m. iberiensis	iber_2452	Spain	CT6	38.8275	-4.90778	6.33	11.28	659174
A. m. iberiensis	iber_2485	Spain	AT1	42.9147	-8.74056	6.47	11.53	641622
A. m. iberiensis	iber_2489	Spain	AT1	43.1631	-8.76139	6.63	11.61	648524
A. m. iberiensis	iber_2498	Spain	AT1	43.0389	-8.50417	12.12	10.54	766781
A. m. iberiensis	iber_2502	Spain	AT1	43.1558	-8.60222	7.1	11.08	685772
A. m. iberiensis	iber_2507	Spain	AT1	43.1547	-8.85611	9.74	10.71	739418
A. m. iberiensis	iber_2512	Spain	AT1	43.2192	-8.95361	6.81	11.17	672141
A. m. iberiensis	iber_2549	Spain	CT1	43.0342	-2.34722	8.78	10.78	721506
A. m. iberiensis	iber_2554	Spain	CT1	43.0525	-2.05194	4.5	12.5	567084
A. m. iberiensis	iber_2557	Spain	CT1	43.0456	-2.15472	9.44	10.73	730123
A. m. iberiensis	iber_2560	Spain	CT1	42.9858	-2.31167	6.7	11.23	666916
A. m. iberiensis	iber_2565	Spain	CT1	43.0919	-2.13361	7.59	11	694554
A. m. iberiensis	iber_2605	Spain	CT3	41.0983	-3.30694	7.84	10.97	694665
A. m. iberiensis	iber_2607	Spain	CT3	41.0656	-3.24472	8.65	10.79	723945
A. m. iberiensis	iber_2611	Spain	CT3	40.9189	-3.3575	9.19	10.75	730111
A. m. iberiensis	iber_2620	Spain	CT3	41.1342	-3.22028	7.94	10.87	703060
A. m. iberiensis	iber_2624	Spain	CT3	41.1611	-3.16	7.98	10.89	702032
A. m. iberiensis	iber_2629	Spain	CT3	41.1489	-3.17806	7.18	10.99	690698
A. m. iberiensis	iber_2636	Spain	CT4	40.1067	-4.73833	9.44	10.72	733905
A. m. iberiensis	iber_2647	Spain	CT4	39.7697	-4.77861	9.59	10.68	741963
A. m. iberiensis	iber_2649	Spain	CT4	39.7061	-4.06639	7.65	10.97	699625
A. m. iberiensis	iber_2652	Spain	CT4	39.6586	-4.40167	7.73	10.9	706021
A. m. iberiensis	iber_2656	Spain	CT4	39.6297	-4.51417	7.49	10.97	693903
A. m. iberiensis	iber_2659	Spain	CT4	39.6653	-4.98417	8.69	10.78	722269
A. m. iberiensis	iber_2867	Spain	CT9	36.7208	-5.3428	12.02	10.54	766533
A. m. iberiensis	iber_2873	Spain	CT9	36.5004	-6.14938	9.16	10.75	733028
A. m. iberiensis	iber_2879	Spain	CT9	36.6549	-6.07025	5.36	11.7	629686
A. m. iberiensis	iber_2886	Spain	CT9	36.6591	-6.00774	9.41	10.72	735406
A. m. iberiensis	iber_2890	Spain	CT9	36.5644	-5.71609	2.73	16.88	404389
A. m. ligustica	ITA10A	Italy		44.373	12.0315	13.94	10.43	894935
A. m. ligustica	ITA11A	Italy		41.5419	14.2226	8.5	10.73	850301
A. m. ligustica	ITA12A	Italy		43.1111	12.449	11.11	10.59	884900
A. m. ligustica	ITA13A	Italy		40.0243	9.17076	11.88	10.52	930344
A. m. ligustica	ITA14A	Italy		45.0158	9.44467	11.43	10.55	903005
A. m. ligustica	ITA16A	Italy		44.588	10.7375	12.39	10.51	904993
A. m. ligustica	ITA17A	Italy		43.5271	13.2464	13.05	10.51	892933
A. m. ligustica	ITA18A	Italy		42.4166	13.8696	12.95	10.51	892614
A. m. ligustica	ITA19A	Italy		43.8391	11.9656	9.12	10.72	865394
A. m. ligustica	ITA1A	Italy		40.3503	18.046	10.74	10.56	893550
A. m. ligustica	ITA20A	Italy		43.7179	10.9478	9.92	10.66	889617
A. m. ligustica	ITA21A	Italy		43.7727	11.5033	10.89	10.63	945204
A. m. ligustica	ITA22A	Italy		41.9597	13.5371	14.55	10.4	955871
A. m. ligustica	ITA24A	Italy		42.1046	14.7059	12.82	10.51	891185
A. m. ligustica	ITA25A	Italy		41.2947	14.0851	11.19	10.52	888422
A. m. ligustica	ITA26A	Italy		43.0567	13.4232	13.52	10.39	884770
A. m. ligustica	ITA27A	Italy		44.699	10.6297	10.15	10.59	865888
A. m. ligustica	ITA28A	Italy		44.2899	11.8774	10.42	10.58	928850
A. m. ligustica	ITA29A	Italy		44.6405	11.1893	14.58	10.34	897864
A. m. ligustica	ITA2A	Italy		44.3588	11.6257	12.7	10.48	887171
A. m. ligustica	ITA30A	Italy		44.2764	11.7307	13.36	10.44	882444
A. m. ligustica	ITA3A	Italy		44.4384	11.0313	12.47	10.49	892045
A. m. ligustica	ITA4A	Italy		44.3997	11.5891	13.57	10.44	901389
A. m. ligustica	ITA5A	Italy		44.0583	10.1835	10.73	10.59	886526
A. m. ligustica	ITA6A	Italy		42.4281	12.155	12.9	10.49	886850
A. m. ligustica	ITA7A	Italy		41.3177	14.0479	13.13	10.47	897943
A. m. ligustica	ITA9A	Italy		42.6452	11.8573	11.33	10.56	884913
A. m. ligustica	lig_2680	Italy		44.4806	11.4006	7.08	11.04	371827
A. m. ligustica	lig_2685	Italy		44.7303	11.5271	12.65	10.38	441629
A. m. ligustica	lig_2690	Italy		44.6731	10.5865	8.34	10.72	397708
A. m. ligustica	lig_2691	Italy		44.6731	10.5865	10.24	10.47	418688

## Sheet: S3
Table S3. Genomic information for the 18,272 fixed SNPs (FST=1) between A. m. iberiensis and C-lineage honeybees.
Linkage group	Position	SNP variants	Sequence ontology term	Annotation impact	Gene_ID
LG1	43985	A,G	intron_variant	MODIFIER	cort
LG1	63860	C,T	intron_variant	MODIFIER	cort
LG1	63870	A,G	intron_variant	MODIFIER	cort
LG1	63888	C,G	intron_variant	MODIFIER	cort
LG1	63904	A,G	intron_variant	MODIFIER	cort
LG1	63906	C,T	intron_variant	MODIFIER	cort
LG1	63930	C,T	intron_variant	MODIFIER	cort
LG1	63931	A,G	intron_variant	MODIFIER	cort
LG1	78016	C,T	intron_variant	MODIFIER	cort
LG1	164755	A,G	intron_variant	MODIFIER	cort
LG1	164952	A,G	intron_variant	MODIFIER	cort
LG1	164976	A,G	intron_variant	MODIFIER	cort
LG1	165586	A,G	intron_variant	MODIFIER	cort
LG1	169948	C,T	intron_variant	MODIFIER	cort
LG1	169949	C,T	intron_variant	MODIFIER	cort
LG1	169982	C,T	intron_variant	MODIFIER	cort
LG1	200747	C,T	intron_variant	MODIFIER	cort
LG1	200820	C,T	intron_variant	MODIFIER	cort
LG1	200837	C,T	intron_variant	MODIFIER	cort
LG1	200855	C,T	intron_variant	MODIFIER	cort
LG1	201068	A,G	intron_variant	MODIFIER	cort
LG1	237252	A,G	downstream_gene_variant	MODIFIER	LOC100577581
LG1	272337	A,G	intergenic_region	MODIFIER	LOC100577807..LOC100577848
LG1	272356	C,T	intergenic_region	MODIFIER	LOC100577807..LOC100577848
LG1	279332	C,T	intergenic_region	MODIFIER	LOC100577807..LOC100577848
LG1	279343	C,T	intergenic_region	MODIFIER	LOC100577807..LOC100577848
LG1	279365	A,G	intergenic_region	MODIFIER	LOC100577807..LOC100577848
LG1	288350	C,T	intergenic_region	MODIFIER	LOC100577807..LOC100577848
LG1	288412	C,T	intergenic_region	MODIFIER	LOC100577807..LOC100577848
LG1	288422	A,T	intergenic_region	MODIFIER	LOC100577807..LOC100577848
LG1	288423	A,G	intergenic_region	MODIFIER	LOC100577807..LOC100577848
LG1	288424	C,T	intergenic_region	MODIFIER	LOC100577807..LOC100577848
LG1	292048	A,G	intergenic_region	MODIFIER	LOC100577807..LOC100577848
LG1	292087	C,T	intergenic_region	MODIFIER	LOC100577807..LOC100577848
LG1	292202	A,G	intergenic_region	MODIFIER	LOC100577807..LOC100577848
LG1	292246	C,T	intergenic_region	MODIFIER	LOC100577807..LOC100577848
LG1	292265	A,G	intergenic_region	MODIFIER	LOC100577807..LOC100577848
LG1	292285	A,G	intergenic_region	MODIFIER	LOC100577807..LOC100577848
LG1	292309	C,T	intergenic_region	MODIFIER	LOC100577807..LOC100577848
LG1	292312	C,T	intergenic_region	MODIFIER	LOC100577807..LOC100577848
LG1	292317	C,T	intergenic_region	MODIFIER	LOC100577807..LOC100577848
LG1	292556	A,G	intergenic_region	MODIFIER	LOC100577807..LOC100577848
LG1	293005	C,T	intergenic_region	MODIFIER	LOC100577807..LOC100577848
LG1	295008	A,G	intergenic_region	MODIFIER	LOC100577807..LOC100577848
LG1	295022	C,G	intergenic_region	MODIFIER	LOC100577807..LOC100577848
LG1	295026	A,T	intergenic_region	MODIFIER	LOC100577807..LOC100577848
LG1	295135	C,T	intergenic_region	MODIFIER	LOC100577807..LOC100577848
LG1	295202	C,T	intergenic_region	MODIFIER	LOC100577807..LOC100577848
LG1	295503	A,G	intergenic_region	MODIFIER	LOC100577807..LOC100577848
LG1	295816	C,T	intergenic_region	MODIFIER	LOC100577807..LOC100577848
LG1	295834	A,G	intergenic_region	MODIFIER	LOC100577807..LOC100577848
LG1	295836	A,T	intergenic_region	MODIFIER	LOC100577807..LOC100577848
LG1	295845	A,G	intergenic_region	MODIFIER	LOC100577807..LOC100577848
LG1	295865	A,G	intergenic_region	MODIFIER	LOC100577807..LOC100577848
LG1	312678	A,G	upstream_gene_variant	MODIFIER	LOC100577848
LG1	434243	C,G	intron_variant	MODIFIER	Nedd9
LG1	503343	C,T	upstream_gene_variant	MODIFIER	Nedd9
LG1	503469	A,G	upstream_gene_variant	MODIFIER	Nedd9
LG1	503537	C,T	upstream_gene_variant	MODIFIER	Nedd9
LG1	506893	C,T	upstream_gene_variant	MODIFIER	Nedd9
LG1	506899	C,T	upstream_gene_variant	MODIFIER	Nedd9
LG1	506911	A,G	upstream_gene_variant	MODIFIER	Nedd9
LG1	506912	A,C	upstream_gene_variant	MODIFIER	Nedd9
LG1	506919	A,G	upstream_gene_variant	MODIFIER	Nedd9
LG1	507319	A,G	upstream_gene_variant	MODIFIER	LOC100577609
LG1	507322	A,G	upstream_gene_variant	MODIFIER	LOC100577609
LG1	507336	C,T	upstream_gene_variant	MODIFIER	LOC100577609
LG1	507374	A,T	upstream_gene_variant	MODIFIER	LOC100577609
LG1	509771	A,T	upstream_gene_variant	MODIFIER	LOC100577609
LG1	509814	A,T	upstream_gene_variant	MODIFIER	LOC100577609
LG1	607924	A,G	intergenic_region	MODIFIER	Psa..LOC100578469
LG1	643054	A,C	downstream_gene_variant	MODIFIER	LOC100578469
LG1	643288	C,T	downstream_gene_variant	MODIFIER	LOC100578469
LG1	649388	C,T	intron_variant	MODIFIER	LOC100578469
LG1	649790	C,T	intron_variant	MODIFIER	LOC100578469
LG1	649844	C,T	intron_variant	MODIFIER	LOC100578469
LG1	649878	A,G	intron_variant	MODIFIER	LOC100578469
LG1	1027483	C,T	intron_variant	MODIFIER	LOC551203
LG1	1130810	A,G	downstream_gene_variant	MODIFIER	LOC100578621
LG1	1143311	C,T	upstream_gene_variant	MODIFIER	LOC551203
LG1	1144771	A,G	downstream_gene_variant	MODIFIER	LOC410772
LG1	1145707	C,T	downstream_gene_variant	MODIFIER	LOC410772
LG1	1145712	C,T	downstream_gene_variant	MODIFIER	LOC410772
LG1	1146069	C,T	downstream_gene_variant	MODIFIER	LOC410772
LG1	1146078	C,G	downstream_gene_variant	MODIFIER	LOC410772
LG1	1220428	A,G	intron_variant	MODIFIER	LOC726544
LG1	1437077	C,T	upstream_gene_variant	MODIFIER	Srp54
LG1	1438616	C,T	upstream_gene_variant	MODIFIER	Srp54
LG1	1440040	C,T	upstream_gene_variant	MODIFIER	Srp54
LG1	1440344	A,G	upstream_gene_variant	MODIFIER	Srp54
LG1	1441389	C,T	synonymous_variant	LOW	Srp54
LG1	1443046	A,G	upstream_gene_variant	MODIFIER	TSG101
LG1	1447830	A,G	upstream_gene_variant	MODIFIER	LOC100578943
LG1	1449068	A,G	synonymous_variant	LOW	LOC727299
LG1	1449546	C,T	3_prime_UTR_variant	MODIFIER	LOC727299
LG1	1450929	A,G	upstream_gene_variant	MODIFIER	LOC100578943
LG1	1450981	A,G	upstream_gene_variant	MODIFIER	LOC100578943
LG1	1451966	C,T	upstream_gene_variant	MODIFIER	LOC100578943
LG1	1452890	C,T	5_prime_UTR_premature_start_codon_gain_variant	LOW	LOC412423
LG1	1454725	A,G	upstream_gene_variant	MODIFIER	LOC725316
LG1	1455056	C,T	upstream_gene_variant	MODIFIER	LOC725316
LG1	1455228	C,T	upstream_gene_variant	MODIFIER	LOC725316
LG1	1459150	C,T	synonymous_variant	LOW	CYP303A1
LG1	1461529	C,T	upstream_gene_variant	MODIFIER	CYP303A1
LG1	1462801	G,T	upstream_gene_variant	MODIFIER	CYP303A1
LG1	1465164	C,T	upstream_gene_variant	MODIFIER	CYP303A1
LG1	1465797	C,T	upstream_gene_variant	MODIFIER	CYP303A1
LG1	2223576	G,T	intergenic_region	MODIFIER	LOC100579013..LOC100576500
LG1	2261050	A,G	upstream_gene_variant	MODIFIER	LOC100576500
LG1	3258135	C,T	synonymous_variant	LOW	LOC727399
LG1	3258448	A,G	intron_variant	MODIFIER	LOC727399
LG1	3258452	A,G	intron_variant	MODIFIER	LOC727399
LG1	3259986	A,T	intron_variant	MODIFIER	LOC727399
LG1	3260095	A,G	splice_region_variant&intron_variant	LOW	LOC727399
LG1	3260427	A,G	intron_variant	MODIFIER	LOC727399
LG1	3260796	C,T	intron_variant	MODIFIER	LOC727399
LG1	3260894	C,T	intron_variant	MODIFIER	LOC727399
LG1	3261325	A,G	intron_variant	MODIFIER	LOC727399
LG1	3261379	C,T	intron_variant	MODIFIER	LOC727399
LG1	3263779	A,T	intron_variant	MODIFIER	LOC727399
LG1	3264512	C,T	intron_variant	MODIFIER	LOC727399
LG1	3341167	A,G	downstream_gene_variant	MODIFIER	Clk
LG1	3360984	C,T	intergenic_region	MODIFIER	Clk..LOC725564
LG1	3361016	A,G	intergenic_region	MODIFIER	Clk..LOC725564
LG1	3361024	C,G	intergenic_region	MODIFIER	Clk..LOC725564
LG1	3361101	A,G	intergenic_region	MODIFIER	Clk..LOC725564
LG1	3361109	C,T	intergenic_region	MODIFIER	Clk..LOC725564
LG1	3361133	C,T	intergenic_region	MODIFIER	Clk..LOC725564
LG1	3361225	C,T	intergenic_region	MODIFIER	Clk..LOC725564
LG1	3361283	A,G	intergenic_region	MODIFIER	Clk..LOC725564
LG1	3361622	C,T	intergenic_region	MODIFIER	Clk..LOC725564
LG1	3361745	C,T	intergenic_region	MODIFIER	Clk..LOC725564
LG1	3362753	C,T	intergenic_region	MODIFIER	Clk..LOC725564
LG1	3380457	C,G	intron_variant	MODIFIER	LOC725564
LG1	3381422	A,G	upstream_gene_variant	MODIFIER	LOC725564
LG1	3403502	A,G	intron_variant	MODIFIER	mbl
LG1	3407310	C,T	intron_variant	MODIFIER	mbl
LG1	3413697	A,G	upstream_gene_variant	MODIFIER	mbl
LG1	3413750	C,T	upstream_gene_variant	MODIFIER	mbl
LG1	3416456	A,G	intergenic_region	MODIFIER	mbl..LOC725778
LG1	3418802	A,G	intergenic_region	MODIFIER	mbl..LOC725778
LG1	3418876	A,G	intergenic_region	MODIFIER	mbl..LOC725778
LG1	3421180	A,G	downstream_gene_variant	MODIFIER	LOC725778
LG1	3610478	G,T	intron_variant	MODIFIER	LOC409780
LG1	3610480	G,T	intron_variant	MODIFIER	LOC409780
LG1	3610484	C,T	intron_variant	MODIFIER	LOC409780
LG1	3610486	C,T	intron_variant	MODIFIER	LOC409780
LG1	3610494	A,G	intron_variant	MODIFIER	LOC409780
LG1	3615957	A,G	intron_variant	MODIFIER	LOC409780
LG1	3615958	A,G	intron_variant	MODIFIER	LOC409780
LG1	3617253	A,G	intron_variant	MODIFIER	LOC409780
LG1	3625357	A,G	intron_variant	MODIFIER	LOC409780
LG1	3625360	C,T	intron_variant	MODIFIER	LOC409780
LG1	3643015	C,T	intron_variant	MODIFIER	LOC409780
LG1	3656693	C,T	intron_variant	MODIFIER	LOC409780
LG1	3656695	C,T	intron_variant	MODIFIER	LOC409780
LG1	3658266	A,T	intron_variant	MODIFIER	LOC409780
LG1	3658649	A,G	intron_variant	MODIFIER	LOC409780
LG1	3658805	C,T	intron_variant	MODIFIER	LOC409780
LG1	3662153	C,T	intron_variant	MODIFIER	LOC409780
LG1	3662228	A,G	intron_variant	MODIFIER	LOC409780
LG1	3670061	C,T	intron_variant	MODIFIER	LOC409780
LG1	3670159	A,G	intron_variant	MODIFIER	LOC409780
LG1	3670194	A,C	intron_variant	MODIFIER	LOC409780
LG1	3670198	A,G	intron_variant	MODIFIER	LOC409780
LG1	3670222	A,G	intron_variant	MODIFIER	LOC409780
LG1	3670296	C,G	intron_variant	MODIFIER	LOC409780
LG1	3670672	A,G	intron_variant	MODIFIER	LOC409780
LG1	3670692	C,T	intron_variant	MODIFIER	LOC409780
LG1	3670693	G,T	intron_variant	MODIFIER	LOC409780
LG1	3670719	C,T	intron_variant	MODIFIER	LOC409780
LG1	3670850	A,G	intron_variant	MODIFIER	LOC409780
LG1	3670861	A,G	intron_variant	MODIFIER	LOC409780
LG1	3700139	C,T	intron_variant	MODIFIER	LOC409780
LG1	3700151	A,T	intron_variant	MODIFIER	LOC409780
LG1	3700157	A,G	intron_variant	MODIFIER	LOC409780
LG1	3700208	A,G	intron_variant	MODIFIER	LOC409780
LG1	3700273	C,T	intron_variant	MODIFIER	LOC409780
LG1	3700275	A,G	intron_variant	MODIFIER	LOC409780
LG1	3700289	C,T	intron_variant	MODIFIER	LOC409780
LG1	3700299	A,G	intron_variant	MODIFIER	LOC409780
LG1	3700424	A,G	intron_variant	MODIFIER	LOC409780
LG1	3701911	C,T	intron_variant	MODIFIER	LOC409780
LG1	3702477	C,T	intron_variant	MODIFIER	LOC409780
LG1	3758329	A,T	intron_variant	MODIFIER	LOC409780
LG1	3758446	G,T	intron_variant	MODIFIER	LOC409780
LG1	3760556	G,T	intron_variant	MODIFIER	LOC409780
LG1	3760557	A,G	intron_variant	MODIFIER	LOC409780
LG1	3766410	A,G	intron_variant	MODIFIER	LOC409780
LG1	3766475	A,T	intron_variant	MODIFIER	LOC409780
LG1	3766482	C,T	intron_variant	MODIFIER	LOC409780
LG1	3766544	G,T	intron_variant	MODIFIER	LOC409780
LG1	3766580	G,T	intron_variant	MODIFIER	LOC409780
LG1	3767086	A,G	intron_variant	MODIFIER	LOC409780
LG1	3768226	A,G	intron_variant	MODIFIER	LOC409780
LG1	3770817	A,G	intron_variant	MODIFIER	LOC409780
LG1	3770943	A,G	intron_variant	MODIFIER	LOC409780
LG1	4017848	A,G	intron_variant	MODIFIER	LOC409780
LG1	4018926	A,G	intron_variant	MODIFIER	LOC409780
LG1	4019431	A,T	intron_variant	MODIFIER	LOC409780
LG1	4108759	C,T	intergenic_region	MODIFIER	LOC409780..LOC100577851
LG1	4130531	A,G	intergenic_region	MODIFIER	LOC409780..LOC100577851
LG1	4130534	A,G	intergenic_region	MODIFIER	LOC409780..LOC100577851
LG1	4130624	A,G	intergenic_region	MODIFIER	LOC409780..LOC100577851
LG1	4130774	C,T	intergenic_region	MODIFIER	LOC409780..LOC100577851
LG1	4130916	G,T	intergenic_region	MODIFIER	LOC409780..LOC100577851
LG1	4153395	C,G	intergenic_region	MODIFIER	LOC409780..LOC100577851
LG1	4284365	C,T	intergenic_region	MODIFIER	LOC100577851..LOC100577820
LG1	4284369	C,G	intergenic_region	MODIFIER	LOC100577851..LOC100577820
LG1	4284377	A,G	intergenic_region	MODIFIER	LOC100577851..LOC100577820
LG1	4284438	C,T	intergenic_region	MODIFIER	LOC100577851..LOC100577820
LG1	4284476	A,G	intergenic_region	MODIFIER	LOC100577851..LOC100577820
LG1	4307996	C,T	intron_variant	MODIFIER	LOC408618
LG1	4374635	A,G	upstream_gene_variant	MODIFIER	LOC100577933
LG1	4374646	A,G	upstream_gene_variant	MODIFIER	LOC100577933
LG1	4383454	C,G	intergenic_region	MODIFIER	LOC100577933..LOC100577895
LG1	4383503	C,T	intergenic_region	MODIFIER	LOC100577933..LOC100577895
LG1	4383734	A,T	intergenic_region	MODIFIER	LOC100577933..LOC100577895
LG1	4383743	G,T	intergenic_region	MODIFIER	LOC100577933..LOC100577895
LG1	4383784	A,G	intergenic_region	MODIFIER	LOC100577933..LOC100577895
LG1	4383792	A,G	intergenic_region	MODIFIER	LOC100577933..LOC100577895
LG1	4384483	C,T	intergenic_region	MODIFIER	LOC100577933..LOC100577895
LG1	4384518	G,T	intergenic_region	MODIFIER	LOC100577933..LOC100577895
LG1	4384646	A,G	intergenic_region	MODIFIER	LOC100577933..LOC100577895
LG1	4418642	A,G	intergenic_region	MODIFIER	LOC100577895..LOC725745
LG1	4900000	A,G	intron_variant	MODIFIER	LOC100576626
LG1	4900023	A,G	intron_variant	MODIFIER	LOC100576626
LG1	4900701	C,T	intron_variant	MODIFIER	LOC100576626
LG1	4900929	A,G	intron_variant	MODIFIER	LOC100576626
LG1	4911724	A,G	intron_variant	MODIFIER	LOC100576626
LG1	4911754	A,G	intron_variant	MODIFIER	LOC100576626
LG1	4913454	A,G	intron_variant	MODIFIER	LOC100576626
LG1	5159164	A,G	intergenic_region	MODIFIER	LOC100576756..LOC100578481
LG1	5159930	A,G	intergenic_region	MODIFIER	LOC100576756..LOC100578481
LG1	5159972	C,T	intergenic_region	MODIFIER	LOC100576756..LOC100578481
LG1	5160007	A,G	intergenic_region	MODIFIER	LOC100576756..LOC100578481
LG1	5169555	A,C	intergenic_region	MODIFIER	LOC100576756..LOC100578481
LG1	5169581	C,T	intergenic_region	MODIFIER	LOC100576756..LOC100578481
LG1	5174650	C,T	intergenic_region	MODIFIER	LOC100576756..LOC100578481
LG1	5174902	C,G	intergenic_region	MODIFIER	LOC100576756..LOC100578481
LG1	5174920	C,T	intergenic_region	MODIFIER	LOC100576756..LOC100578481
LG1	5177088	A,T	intergenic_region	MODIFIER	LOC100576756..LOC100578481
LG1	5177403	A,G	intergenic_region	MODIFIER	LOC100576756..LOC100578481
LG1	5177422	A,T	intergenic_region	MODIFIER	LOC100576756..LOC100578481
LG1	5177444	A,G	intergenic_region	MODIFIER	LOC100576756..LOC100578481
LG1	5177503	A,G	intergenic_region	MODIFIER	LOC100576756..LOC100578481
LG1	5177557	A,T	intergenic_region	MODIFIER	LOC100576756..LOC100578481
LG1	5177573	A,T	intergenic_region	MODIFIER	LOC100576756..LOC100578481
LG1	5177599	A,G	intergenic_region	MODIFIER	LOC100576756..LOC100578481
LG1	6040708	C,T	downstream_gene_variant	MODIFIER	Syt4
LG1	6090196	A,G	3_prime_UTR_variant	MODIFIER	Spase22-23
LG1	6096454	A,C	upstream_gene_variant	MODIFIER	Noa36
LG1	6138964	A,G	3_prime_UTR_variant	MODIFIER	LOC409360
LG1	6144235	A,G	intron_variant	MODIFIER	LOC409360
LG1	6280077	A,T	intron_variant	MODIFIER	LOC414022
LG1	6315369	C,T	intron_variant	MODIFIER	LOC414021
LG1	6343206	A,G	intron_variant	MODIFIER	LOC414021
LG1	7694595	A,C	synonymous_variant	LOW	GMCOX4
LG1	8312460	A,G	intergenic_region	MODIFIER	tem-M..LOC726545
LG1	8681273	A,C	intergenic_region	MODIFIER	LOC726578..LOC726590
LG1	8747928	C,T	intergenic_region	MODIFIER	LOC726578..LOC726590
LG1	8747936	A,G	intergenic_region	MODIFIER	LOC726578..LOC726590
LG1	8956281	A,G	upstream_gene_variant	MODIFIER	Sfmbt
LG1	8975691	A,G	intron_variant	MODIFIER	crp
LG1	9132461	C,T	intergenic_region	MODIFIER	crp..LOC408604
LG1	9739397	A,G	missense_variant	MODERATE	GMCOX12
LG1	9747065	A,G	intergenic_region	MODIFIER	GMCOX12..LOC100577183
LG1	9747142	C,G	intergenic_region	MODIFIER	GMCOX12..LOC100577183
LG1	10719925	A,G	upstream_gene_variant	MODIFIER	LOC726485
LG1	13082237	C,T	downstream_gene_variant	MODIFIER	LOC725818
LG1	13082302	A,G	downstream_gene_variant	MODIFIER	LOC725818
LG1	13082710	C,T	downstream_gene_variant	MODIFIER	LOC725818
LG1	13183493	A,G	intron_variant	MODIFIER	LOC725489
LG1	13214617	A,G	intergenic_region	MODIFIER	LOC725489..Syx17
LG1	13214623	C,T	intergenic_region	MODIFIER	LOC725489..Syx17
LG1	13215287	C,T	intergenic_region	MODIFIER	LOC725489..Syx17
LG1	13215339	C,G	intergenic_region	MODIFIER	LOC725489..Syx17
LG1	13242253	C,G	intergenic_region	MODIFIER	LOC725489..Syx17
LG1	13242810	A,G	intergenic_region	MODIFIER	LOC725489..Syx17
LG1	13243770	A,G	intergenic_region	MODIFIER	LOC725489..Syx17
LG1	13245722	A,G	intergenic_region	MODIFIER	LOC725489..Syx17
LG1	13245830	C,T	intergenic_region	MODIFIER	LOC725489..Syx17
LG1	13245946	C,T	intergenic_region	MODIFIER	LOC725489..Syx17
LG1	13252489	C,G	upstream_gene_variant	MODIFIER	Syx17
LG1	13254740	A,G	downstream_gene_variant	MODIFIER	Syx17
LG1	13254899	C,T	downstream_gene_variant	MODIFIER	Syx17
LG1	13255916	A,G	downstream_gene_variant	MODIFIER	Syx17
LG1	13255968	A,G	downstream_gene_variant	MODIFIER	Syx17
LG1	13395838	A,G	intron_variant	MODIFIER	LOC410718
LG1	13397551	A,G	intron_variant	MODIFIER	LOC410718
LG1	13397587	A,G	intron_variant	MODIFIER	LOC410718
LG1	13419668	C,T	intron_variant	MODIFIER	LOC410718
LG1	13423153	C,T	intron_variant	MODIFIER	LOC410718
LG1	13427722	A,G	intron_variant	MODIFIER	LOC410718
LG1	13431120	C,G	intron_variant	MODIFIER	LOC410718
LG1	13431134	C,T	intron_variant	MODIFIER	LOC410718
LG1	13431139	A,G	intron_variant	MODIFIER	LOC410718
LG1	13431142	A,G	intron_variant	MODIFIER	LOC410718
LG1	13431145	C,T	intron_variant	MODIFIER	LOC410718
LG1	13431152	A,T	intron_variant	MODIFIER	LOC410718
LG1	13431162	C,T	intron_variant	MODIFIER	LOC410718
LG1	13431216	C,T	intron_variant	MODIFIER	LOC410718
LG1	13431292	A,G	intron_variant	MODIFIER	LOC410718
LG1	13431322	C,T	intron_variant	MODIFIER	LOC410718
LG1	13431334	C,T	intron_variant	MODIFIER	LOC410718
LG1	13431424	A,G	intron_variant	MODIFIER	LOC410718
LG1	13431955	C,T	intron_variant	MODIFIER	LOC410718
LG1	13433699	A,T	intron_variant	MODIFIER	LOC410718
LG1	13433703	A,G	intron_variant	MODIFIER	LOC410718
LG1	13433724	C,T	intron_variant	MODIFIER	LOC410718
LG1	13435542	C,T	intron_variant	MODIFIER	LOC410718
LG1	13435558	C,T	intron_variant	MODIFIER	LOC410718
LG1	13435616	A,G	intron_variant	MODIFIER	LOC410718
LG1	13435673	A,G	intron_variant	MODIFIER	LOC410718
LG1	13435801	A,G	intron_variant	MODIFIER	LOC410718
LG1	13509408	G,T	upstream_gene_variant	MODIFIER	LOC100576884
LG1	13509417	C,T	upstream_gene_variant	MODIFIER	LOC100576884
LG1	13509585	A,G	upstream_gene_variant	MODIFIER	LOC100576884
LG1	13509908	A,C	upstream_gene_variant	MODIFIER	LOC100576884
LG1	13510110	A,T	upstream_gene_variant	MODIFIER	LOC100576884
LG1	13510111	A,T	upstream_gene_variant	MODIFIER	LOC100576884
LG1	13510125	C,T	upstream_gene_variant	MODIFIER	LOC100576884
LG1	13510235	C,T	upstream_gene_variant	MODIFIER	LOC100576884
LG1	13513563	A,G	upstream_gene_variant	MODIFIER	LOC100576907
LG1	13514465	C,T	splice_region_variant&intron_variant	LOW	LOC100576884
LG1	13523573	A,G	upstream_gene_variant	MODIFIER	LOC100577957
LG1	13576830	A,G	intron_variant	MODIFIER	LOC100576809
LG1	13583072	C,T	intron_variant	MODIFIER	LOC100576809
LG1	13583235	C,T	intron_variant	MODIFIER	LOC100576809
LG1	14702018	A,C	intergenic_region	MODIFIER	LOC726561..LOC100578270
LG1	14702173	A,C	intergenic_region	MODIFIER	LOC726561..LOC100578270
LG1	14702247	A,T	intergenic_region	MODIFIER	LOC726561..LOC100578270
LG1	14702677	A,G	intergenic_region	MODIFIER	LOC726561..LOC100578270
LG1	14702763	A,G	intergenic_region	MODIFIER	LOC726561..LOC100578270
LG1	14702857	A,G	intergenic_region	MODIFIER	LOC726561..LOC100578270
LG1	14703185	A,G	intergenic_region	MODIFIER	LOC726561..LOC100578270
LG1	14704142	C,T	intergenic_region	MODIFIER	LOC726561..LOC100578270
LG1	14705436	C,T	intergenic_region	MODIFIER	LOC726561..LOC100578270
LG1	14705611	A,G	intergenic_region	MODIFIER	LOC726561..LOC100578270
LG1	14705915	A,G	intergenic_region	MODIFIER	LOC726561..LOC100578270
LG1	14705955	A,C	intergenic_region	MODIFIER	LOC726561..LOC100578270
LG1	14706055	C,T	intergenic_region	MODIFIER	LOC726561..LOC100578270
LG1	14706301	A,G	intergenic_region	MODIFIER	LOC726561..LOC100578270
LG1	14706607	C,T	intergenic_region	MODIFIER	LOC726561..LOC100578270
LG1	14706691	A,G	intergenic_region	MODIFIER	LOC726561..LOC100578270
LG1	14706723	C,T	intergenic_region	MODIFIER	LOC726561..LOC100578270
LG1	14706790	C,G	intergenic_region	MODIFIER	LOC726561..LOC100578270
LG1	14706882	C,T	intergenic_region	MODIFIER	LOC726561..LOC100578270
LG1	14707622	C,T	intergenic_region	MODIFIER	LOC726561..LOC100578270
LG1	14709403	A,G	intergenic_region	MODIFIER	LOC726561..LOC100578270
LG1	14709499	C,T	intergenic_region	MODIFIER	LOC726561..LOC100578270
LG1	14709786	C,T	intergenic_region	MODIFIER	LOC726561..LOC100578270
LG1	14709804	C,T	intergenic_region	MODIFIER	LOC726561..LOC100578270
LG1	14709847	C,T	intergenic_region	MODIFIER	LOC726561..LOC100578270
LG1	14710118	C,T	intergenic_region	MODIFIER	LOC726561..LOC100578270
LG1	14710407	C,T	intergenic_region	MODIFIER	LOC726561..LOC100578270
LG1	14710514	A,G	intergenic_region	MODIFIER	LOC726561..LOC100578270
LG1	14710784	A,G	intergenic_region	MODIFIER	LOC726561..LOC100578270
LG1	14711426	C,T	intergenic_region	MODIFIER	LOC726561..LOC100578270
LG1	14711477	C,T	intergenic_region	MODIFIER	LOC726561..LOC100578270
LG1	14711643	A,G	intergenic_region	MODIFIER	LOC726561..LOC100578270
LG1	14711667	A,G	intergenic_region	MODIFIER	LOC726561..LOC100578270
LG1	14711682	A,G	intergenic_region	MODIFIER	LOC726561..LOC100578270
LG1	14711782	A,G	intergenic_region	MODIFIER	LOC726561..LOC100578270
LG1	14712000	A,G	intergenic_region	MODIFIER	LOC726561..LOC100578270
LG1	14714576	C,T	intergenic_region	MODIFIER	LOC726561..LOC100578270
LG1	14714982	A,G	intergenic_region	MODIFIER	LOC726561..LOC100578270
LG1	14715032	A,G	intergenic_region	MODIFIER	LOC726561..LOC100578270
LG1	14715099	C,T	intergenic_region	MODIFIER	LOC726561..LOC100578270
LG1	14715110	C,T	intergenic_region	MODIFIER	LOC726561..LOC100578270
LG1	14715668	A,T	intergenic_region	MODIFIER	LOC726561..LOC100578270
LG1	14715730	C,T	intergenic_region	MODIFIER	LOC726561..LOC100578270
LG1	14715827	A,G	intergenic_region	MODIFIER	LOC726561..LOC100578270
LG1	14715873	A,G	intergenic_region	MODIFIER	LOC726561..LOC100578270
LG1	14716108	C,T	intergenic_region	MODIFIER	LOC726561..LOC100578270
LG1	14716435	A,G	intergenic_region	MODIFIER	LOC726561..LOC100578270
LG1	14716504	A,T	intergenic_region	MODIFIER	LOC726561..LOC100578270
LG1	14716783	G,T	intergenic_region	MODIFIER	LOC726561..LOC100578270
LG1	14716842	C,T	intergenic_region	MODIFIER	LOC726561..LOC100578270
LG1	14716937	A,G	intergenic_region	MODIFIER	LOC726561..LOC100578270
LG1	14717035	A,G	intergenic_region	MODIFIER	LOC726561..LOC100578270
LG1	14717115	A,G	intergenic_region	MODIFIER	LOC726561..LOC100578270
LG1	14717141	A,G	intergenic_region	MODIFIER	LOC726561..LOC100578270
LG1	14717937	C,T	intergenic_region	MODIFIER	LOC726561..LOC100578270
LG1	14718015	C,T	intergenic_region	MODIFIER	LOC726561..LOC100578270
LG1	14719156	C,T	intergenic_region	MODIFIER	LOC726561..LOC100578270
LG1	14719232	C,T	intergenic_region	MODIFIER	LOC726561..LOC100578270
LG1	14719761	C,T	intergenic_region	MODIFIER	LOC726561..LOC100578270
LG1	14719818	C,T	intergenic_region	MODIFIER	LOC726561..LOC100578270
LG1	14719953	A,G	intergenic_region	MODIFIER	LOC726561..LOC100578270
LG1	14719993	G,T	intergenic_region	MODIFIER	LOC726561..LOC100578270
LG1	14720034	A,C	intergenic_region	MODIFIER	LOC726561..LOC100578270
LG1	14720183	A,G	intergenic_region	MODIFIER	LOC726561..LOC100578270
LG1	14720377	A,G	intergenic_region	MODIFIER	LOC726561..LOC100578270
LG1	14720958	C,T	intergenic_region	MODIFIER	LOC726561..LOC100578270
LG1	14721006	C,T	intergenic_region	MODIFIER	LOC726561..LOC100578270
LG1	14721041	C,T	intergenic_region	MODIFIER	LOC726561..LOC100578270
LG1	14721523	C,T	intergenic_region	MODIFIER	LOC726561..LOC100578270
LG1	14721529	C,T	intergenic_region	MODIFIER	LOC726561..LOC100578270
LG1	14721679	A,G	intergenic_region	MODIFIER	LOC726561..LOC100578270
LG1	14721723	A,T	intergenic_region	MODIFIER	LOC726561..LOC100578270
LG1	14721766	A,G	intergenic_region	MODIFIER	LOC726561..LOC100578270
LG1	14721773	A,G	intergenic_region	MODIFIER	LOC726561..LOC100578270
LG1	14721811	A,G	intergenic_region	MODIFIER	LOC726561..LOC100578270
LG1	14721895	C,T	intergenic_region	MODIFIER	LOC726561..LOC100578270
LG1	14721966	C,T	intergenic_region	MODIFIER	LOC726561..LOC100578270
LG1	14721995	C,T	intergenic_region	MODIFIER	LOC726561..LOC100578270
LG1	14722110	A,G	intergenic_region	MODIFIER	LOC726561..LOC100578270
LG1	14722326	A,G	intergenic_region	MODIFIER	LOC726561..LOC100578270
LG1	14722358	C,T	intergenic_region	MODIFIER	LOC726561..LOC100578270
LG1	14722457	C,T	intergenic_region	MODIFIER	LOC726561..LOC100578270
LG1	14722477	A,G	intergenic_region	MODIFIER	LOC726561..LOC100578270
LG1	14722501	C,T	intergenic_region	MODIFIER	LOC726561..LOC100578270
LG1	14722608	A,G	intergenic_region	MODIFIER	LOC726561..LOC100578270
LG1	14723180	C,T	intergenic_region	MODIFIER	LOC726561..LOC100578270
LG1	14723515	C,T	intergenic_region	MODIFIER	LOC726561..LOC100578270
LG1	14723841	C,T	intergenic_region	MODIFIER	LOC726561..LOC100578270
LG1	14723873	A,C	intergenic_region	MODIFIER	LOC726561..LOC100578270
LG1	14723887	G,T	intergenic_region	MODIFIER	LOC726561..LOC100578270
LG1	14724119	C,T	intergenic_region	MODIFIER	LOC726561..LOC100578270
LG1	14724683	G,T	intergenic_region	MODIFIER	LOC726561..LOC100578270
LG1	14724716	A,G	intergenic_region	MODIFIER	LOC726561..LOC100578270
LG1	14724794	C,T	intergenic_region	MODIFIER	LOC726561..LOC100578270
LG1	14724861	A,G	intergenic_region	MODIFIER	LOC726561..LOC100578270
LG1	14724908	G,T	intergenic_region	MODIFIER	LOC726561..LOC100578270
LG1	14725047	A,G	intergenic_region	MODIFIER	LOC726561..LOC100578270
LG1	14725422	C,T	intergenic_region	MODIFIER	LOC726561..LOC100578270
LG1	14725734	C,T	intergenic_region	MODIFIER	LOC726561..LOC100578270
LG1	14725929	A,G	intergenic_region	MODIFIER	LOC726561..LOC100578270
LG1	14726487	C,T	intergenic_region	MODIFIER	LOC726561..LOC100578270
LG1	14726725	A,G	intergenic_region	MODIFIER	LOC726561..LOC100578270
LG1	14726756	A,G	intergenic_region	MODIFIER	LOC726561..LOC100578270
LG1	14726760	A,G	intergenic_region	MODIFIER	LOC726561..LOC100578270
LG1	14726821	G,T	intergenic_region	MODIFIER	LOC726561..LOC100578270
LG1	14726840	A,G	intergenic_region	MODIFIER	LOC726561..LOC100578270
LG1	14726962	A,C	intergenic_region	MODIFIER	LOC726561..LOC100578270
LG1	14727009	A,G	intergenic_region	MODIFIER	LOC726561..LOC100578270
LG1	14727215	A,G	intergenic_region	MODIFIER	LOC726561..LOC100578270
LG1	14727242	A,G	intergenic_region	MODIFIER	LOC726561..LOC100578270
LG1	14727317	C,T	intergenic_region	MODIFIER	LOC726561..LOC100578270
LG1	14727331	C,T	intergenic_region	MODIFIER	LOC726561..LOC100578270
LG1	14727435	C,T	intergenic_region	MODIFIER	LOC726561..LOC100578270
LG1	14727455	C,T	intergenic_region	MODIFIER	LOC726561..LOC100578270
LG1	14727465	C,T	intergenic_region	MODIFIER	LOC726561..LOC100578270
LG1	14727474	C,T	intergenic_region	MODIFIER	LOC726561..LOC100578270
LG1	14728583	A,G	intergenic_region	MODIFIER	LOC726561..LOC100578270
LG1	14732073	C,T	intergenic_region	MODIFIER	LOC726561..LOC100578270
LG1	14732124	A,G	intergenic_region	MODIFIER	LOC726561..LOC100578270
LG1	14732949	A,G	intergenic_region	MODIFIER	LOC726561..LOC100578270
LG1	14733563	A,G	intergenic_region	MODIFIER	LOC726561..LOC100578270
LG1	14733658	C,T	intergenic_region	MODIFIER	LOC726561..LOC100578270
LG1	14733801	A,G	intergenic_region	MODIFIER	LOC726561..LOC100578270
LG1	14738325	A,G	intergenic_region	MODIFIER	LOC726561..LOC100578270
LG1	14750155	A,G	intergenic_region	MODIFIER	LOC726561..LOC100578270
LG1	14750499	A,G	intergenic_region	MODIFIER	LOC726561..LOC100578270
LG1	14751052	C,T	intergenic_region	MODIFIER	LOC726561..LOC100578270
LG1	14752217	A,G	intergenic_region	MODIFIER	LOC726561..LOC100578270
LG1	14787188	A,G	intergenic_region	MODIFIER	LOC726561..LOC100578270
LG1	14796547	A,G	intergenic_region	MODIFIER	LOC726561..LOC100578270
LG1	14796683	C,G	intergenic_region	MODIFIER	LOC726561..LOC100578270
LG1	14796872	A,G	intergenic_region	MODIFIER	LOC726561..LOC100578270
LG1	14798002	C,G	intergenic_region	MODIFIER	LOC726561..LOC100578270
LG1	14803269	C,T	intergenic_region	MODIFIER	LOC726561..LOC100578270
LG1	14803771	A,G	intergenic_region	MODIFIER	LOC726561..LOC100578270
LG1	14803776	A,G	intergenic_region	MODIFIER	LOC726561..LOC100578270
LG1	14803787	C,T	intergenic_region	MODIFIER	LOC726561..LOC100578270
LG1	14803980	C,T	intergenic_region	MODIFIER	LOC726561..LOC100578270
LG1	14804187	A,C	intergenic_region	MODIFIER	LOC726561..LOC100578270
LG1	14804221	A,G	intergenic_region	MODIFIER	LOC726561..LOC100578270
LG1	14804906	A,G	intergenic_region	MODIFIER	LOC726561..LOC100578270
LG1	14805132	A,G	intergenic_region	MODIFIER	LOC726561..LOC100578270
LG1	14812435	G,T	intergenic_region	MODIFIER	LOC726561..LOC100578270
LG1	14812708	A,G	intergenic_region	MODIFIER	LOC726561..LOC100578270
LG1	14812719	C,T	intergenic_region	MODIFIER	LOC726561..LOC100578270
LG1	14812887	C,T	intergenic_region	MODIFIER	LOC726561..LOC100578270
LG1	14813564	A,G	intergenic_region	MODIFIER	LOC726561..LOC100578270
LG1	14813951	C,T	intergenic_region	MODIFIER	LOC726561..LOC100578270
LG1	14814867	A,G	intergenic_region	MODIFIER	LOC726561..LOC100578270
LG1	14815577	A,G	intergenic_region	MODIFIER	LOC726561..LOC100578270
LG1	14815809	A,G	intergenic_region	MODIFIER	LOC726561..LOC100578270
LG1	14816422	A,C	intergenic_region	MODIFIER	LOC726561..LOC100578270
LG1	14817765	A,G	intergenic_region	MODIFIER	LOC726561..LOC100578270
LG1	14817844	A,C	intergenic_region	MODIFIER	LOC726561..LOC100578270
LG1	14817988	C,T	intergenic_region	MODIFIER	LOC726561..LOC100578270
LG1	14818098	C,T	intergenic_region	MODIFIER	LOC726561..LOC100578270
LG1	14818626	C,T	intergenic_region	MODIFIER	LOC726561..LOC100578270
LG1	14818829	A,G	intergenic_region	MODIFIER	LOC726561..LOC100578270
LG1	14818935	C,T	intergenic_region	MODIFIER	LOC726561..LOC100578270
LG1	14819057	A,G	intergenic_region	MODIFIER	LOC726561..LOC100578270
LG1	14819078	C,T	intergenic_region	MODIFIER	LOC726561..LOC100578270
LG1	14819138	C,G	intergenic_region	MODIFIER	LOC726561..LOC100578270
LG1	14819554	C,T	intergenic_region	MODIFIER	LOC726561..LOC100578270
LG1	14819595	A,G	intergenic_region	MODIFIER	LOC726561..LOC100578270
LG1	14819688	A,G	intergenic_region	MODIFIER	LOC726561..LOC100578270
LG1	14820979	A,G	intergenic_region	MODIFIER	LOC726561..LOC100578270
LG1	14821017	C,T	intergenic_region	MODIFIER	LOC726561..LOC100578270
LG1	14821166	C,T	intergenic_region	MODIFIER	LOC726561..LOC100578270
LG1	14822087	C,T	intergenic_region	MODIFIER	LOC726561..LOC100578270
LG1	14822289	A,G	intergenic_region	MODIFIER	LOC726561..LOC100578270
LG1	14822314	C,T	intergenic_region	MODIFIER	LOC726561..LOC100578270
LG1	14822524	A,G	intergenic_region	MODIFIER	LOC726561..LOC100578270
LG1	14822749	C,G	intergenic_region	MODIFIER	LOC726561..LOC100578270
LG1	14822944	A,G	intergenic_region	MODIFIER	LOC726561..LOC100578270
LG1	14824146	A,C	intergenic_region	MODIFIER	LOC726561..LOC100578270
LG1	14824385	A,T	intergenic_region	MODIFIER	LOC726561..LOC100578270
LG1	14824861	C,T	intergenic_region	MODIFIER	LOC726561..LOC100578270
LG1	14824952	C,G	intergenic_region	MODIFIER	LOC726561..LOC100578270
LG1	14824995	A,G	intergenic_region	MODIFIER	LOC726561..LOC100578270
LG1	14825815	C,T	intergenic_region	MODIFIER	LOC726561..LOC100578270
LG1	14826268	A,G	intergenic_region	MODIFIER	LOC726561..LOC100578270
LG1	14826344	C,T	intergenic_region	MODIFIER	LOC726561..LOC100578270
LG1	14826348	C,T	intergenic_region	MODIFIER	LOC726561..LOC100578270
LG1	14826970	C,T	intergenic_region	MODIFIER	LOC726561..LOC100578270
LG1	14827062	A,G	intergenic_region	MODIFIER	LOC726561..LOC100578270
LG1	14827109	A,G	intergenic_region	MODIFIER	LOC726561..LOC100578270
LG1	14827182	C,T	intergenic_region	MODIFIER	LOC726561..LOC100578270
LG1	14828429	A,G	upstream_gene_variant	MODIFIER	LOC100578270
LG1	14829626	A,G	upstream_gene_variant	MODIFIER	LOC100578270
LG1	14829652	A,G	upstream_gene_variant	MODIFIER	LOC100578270
LG1	14829653	A,G	upstream_gene_variant	MODIFIER	LOC100578270
LG1	14829946	C,T	upstream_gene_variant	MODIFIER	LOC100578270
LG1	14830229	A,G	upstream_gene_variant	MODIFIER	LOC100578270
LG1	14830232	A,T	upstream_gene_variant	MODIFIER	LOC100578270
LG1	14830569	A,T	upstream_gene_variant	MODIFIER	LOC100578270
LG1	14830571	A,C	upstream_gene_variant	MODIFIER	LOC100578270
LG1	14831230	A,G	upstream_gene_variant	MODIFIER	LOC100578270
LG1	14831251	C,T	upstream_gene_variant	MODIFIER	LOC100578270
LG1	14831890	A,G	upstream_gene_variant	MODIFIER	LOC100578270
LG1	14831941	A,G	upstream_gene_variant	MODIFIER	LOC100578270
LG1	14832059	C,T	upstream_gene_variant	MODIFIER	LOC100578270
LG1	14835552	C,T	downstream_gene_variant	MODIFIER	LOC100578270
LG1	14836351	C,T	downstream_gene_variant	MODIFIER	LOC100578270
LG1	14838467	C,T	downstream_gene_variant	MODIFIER	LOC100578270
LG1	14838500	G,T	downstream_gene_variant	MODIFIER	LOC100578270
LG1	14839214	A,G	downstream_gene_variant	MODIFIER	LOC100578270
LG1	14839233	A,G	downstream_gene_variant	MODIFIER	LOC100578270
LG1	14839381	A,G	downstream_gene_variant	MODIFIER	LOC100578270
LG1	14839769	C,T	downstream_gene_variant	MODIFIER	LOC100578270
LG1	14841733	C,T	intergenic_region	MODIFIER	LOC100578270..LOC725885
LG1	14842619	A,T	intergenic_region	MODIFIER	LOC100578270..LOC725885
LG1	14843174	C,T	intergenic_region	MODIFIER	LOC100578270..LOC725885
LG1	14844335	C,T	intergenic_region	MODIFIER	LOC100578270..LOC725885
LG1	14844502	C,T	intergenic_region	MODIFIER	LOC100578270..LOC725885
LG1	14845411	A,G	intergenic_region	MODIFIER	LOC100578270..LOC725885
LG1	14845754	A,G	intergenic_region	MODIFIER	LOC100578270..LOC725885
LG1	14847130	A,T	intergenic_region	MODIFIER	LOC100578270..LOC725885
LG1	14848022	A,G	intergenic_region	MODIFIER	LOC100578270..LOC725885
LG1	14848231	A,C	intergenic_region	MODIFIER	LOC100578270..LOC725885
LG1	14849056	A,T	intergenic_region	MODIFIER	LOC100578270..LOC725885
LG1	14849230	C,G	intergenic_region	MODIFIER	LOC100578270..LOC725885
LG1	14849545	A,C	intergenic_region	MODIFIER	LOC100578270..LOC725885
LG1	14850102	A,G	intergenic_region	MODIFIER	LOC100578270..LOC725885
LG1	14850322	C,T	intergenic_region	MODIFIER	LOC100578270..LOC725885
LG1	14851122	A,G	intergenic_region	MODIFIER	LOC100578270..LOC725885
LG1	14851152	C,T	intergenic_region	MODIFIER	LOC100578270..LOC725885
LG1	14851186	A,G	intergenic_region	MODIFIER	LOC100578270..LOC725885
LG1	14851189	A,G	intergenic_region	MODIFIER	LOC100578270..LOC725885
LG1	14851193	C,T	intergenic_region	MODIFIER	LOC100578270..LOC725885
LG1	14851309	A,G	intergenic_region	MODIFIER	LOC100578270..LOC725885
LG1	14851325	C,T	intergenic_region	MODIFIER	LOC100578270..LOC725885
LG1	14851371	A,G	intergenic_region	MODIFIER	LOC100578270..LOC725885
LG1	14851617	C,T	intergenic_region	MODIFIER	LOC100578270..LOC725885
LG1	14854045	A,T	intergenic_region	MODIFIER	LOC100578270..LOC725885
LG1	14854143	C,T	intergenic_region	MODIFIER	LOC100578270..LOC725885
LG1	14855418	C,T	intergenic_region	MODIFIER	LOC100578270..LOC725885
LG1	14855511	C,T	intergenic_region	MODIFIER	LOC100578270..LOC725885
LG1	14855861	A,G	intergenic_region	MODIFIER	LOC100578270..LOC725885
LG1	14855919	C,T	intergenic_region	MODIFIER	LOC100578270..LOC725885
LG1	14856063	A,G	intergenic_region	MODIFIER	LOC100578270..LOC725885
LG1	14856065	A,G	intergenic_region	MODIFIER	LOC100578270..LOC725885
LG1	14856492	A,G	intergenic_region	MODIFIER	LOC100578270..LOC725885
LG1	14857494	C,T	intergenic_region	MODIFIER	LOC100578270..LOC725885
LG1	14857504	C,T	intergenic_region	MODIFIER	LOC100578270..LOC725885
LG1	14857914	C,G	intergenic_region	MODIFIER	LOC100578270..LOC725885
LG1	14858110	A,G	intergenic_region	MODIFIER	LOC100578270..LOC725885
LG1	14858129	A,G	intergenic_region	MODIFIER	LOC100578270..LOC725885
LG1	14859111	C,T	intergenic_region	MODIFIER	LOC100578270..LOC725885
LG1	14859288	C,T	intergenic_region	MODIFIER	LOC100578270..LOC725885
LG1	14859325	C,T	intergenic_region	MODIFIER	LOC100578270..LOC725885
LG1	14859506	C,T	intergenic_region	MODIFIER	LOC100578270..LOC725885
LG1	14859836	A,G	intergenic_region	MODIFIER	LOC100578270..LOC725885
LG1	14860035	A,G	intergenic_region	MODIFIER	LOC100578270..LOC725885
LG1	14860591	C,T	intergenic_region	MODIFIER	LOC100578270..LOC725885
LG1	14861928	G,T	intergenic_region	MODIFIER	LOC100578270..LOC725885
LG1	14862592	C,T	intergenic_region	MODIFIER	LOC100578270..LOC725885
LG1	14862671	C,T	intergenic_region	MODIFIER	LOC100578270..LOC725885
LG1	14862718	A,G	intergenic_region	MODIFIER	LOC100578270..LOC725885
LG1	14862981	C,T	intergenic_region	MODIFIER	LOC100578270..LOC725885
LG1	14863201	C,T	intergenic_region	MODIFIER	LOC100578270..LOC725885
LG1	14864370	A,T	intergenic_region	MODIFIER	LOC100578270..LOC725885
LG1	14864588	C,T	intergenic_region	MODIFIER	LOC100578270..LOC725885
LG1	14864666	A,G	intergenic_region	MODIFIER	LOC100578270..LOC725885
LG1	14865045	C,T	intergenic_region	MODIFIER	LOC100578270..LOC725885
LG1	14865392	C,T	intergenic_region	MODIFIER	LOC100578270..LOC725885
LG1	14865409	A,G	intergenic_region	MODIFIER	LOC100578270..LOC725885
LG1	14865457	A,G	intergenic_region	MODIFIER	LOC100578270..LOC725885
LG1	14865765	C,T	intergenic_region	MODIFIER	LOC100578270..LOC725885
LG1	14866871	A,G	intergenic_region	MODIFIER	LOC100578270..LOC725885
LG1	14866904	A,G	intergenic_region	MODIFIER	LOC100578270..LOC725885
LG1	14867372	C,T	intergenic_region	MODIFIER	LOC100578270..LOC725885
LG1	14867516	C,T	intergenic_region	MODIFIER	LOC100578270..LOC725885
LG1	14867536	C,T	intergenic_region	MODIFIER	LOC100578270..LOC725885
LG1	14867599	A,G	intergenic_region	MODIFIER	LOC100578270..LOC725885
LG1	14868005	A,G	intergenic_region	MODIFIER	LOC100578270..LOC725885
LG1	14868013	C,T	intergenic_region	MODIFIER	LOC100578270..LOC725885
LG1	14868628	A,G	intergenic_region	MODIFIER	LOC100578270..LOC725885
LG1	14869015	A,G	intergenic_region	MODIFIER	LOC100578270..LOC725885
LG1	14869081	C,T	intergenic_region	MODIFIER	LOC100578270..LOC725885
LG1	14869442	C,G	intergenic_region	MODIFIER	LOC100578270..LOC725885
LG1	14869472	C,T	intergenic_region	MODIFIER	LOC100578270..LOC725885
LG1	14869746	C,T	intergenic_region	MODIFIER	LOC100578270..LOC725885
LG1	14869847	A,G	intergenic_region	MODIFIER	LOC100578270..LOC725885
LG1	14869911	C,T	intergenic_region	MODIFIER	LOC100578270..LOC725885
LG1	14870436	A,G	intergenic_region	MODIFIER	LOC100578270..LOC725885
LG1	14870492	A,G	intergenic_region	MODIFIER	LOC100578270..LOC725885
LG1	14870649	C,G	intergenic_region	MODIFIER	LOC100578270..LOC725885
LG1	14871174	A,C	intergenic_region	MODIFIER	LOC100578270..LOC725885
LG1	14871234	C,T	intergenic_region	MODIFIER	LOC100578270..LOC725885
LG1	14871475	A,G	intergenic_region	MODIFIER	LOC100578270..LOC725885
LG1	14871491	A,G	intergenic_region	MODIFIER	LOC100578270..LOC725885
LG1	14871764	A,T	intergenic_region	MODIFIER	LOC100578270..LOC725885
LG1	14871806	C,T	intergenic_region	MODIFIER	LOC100578270..LOC725885
LG1	14871939	C,T	intergenic_region	MODIFIER	LOC100578270..LOC725885
LG1	14871946	C,T	intergenic_region	MODIFIER	LOC100578270..LOC725885
LG1	14872111	C,T	intergenic_region	MODIFIER	LOC100578270..LOC725885
LG1	14872308	C,T	intergenic_region	MODIFIER	LOC100578270..LOC725885
LG1	14872695	C,T	intergenic_region	MODIFIER	LOC100578270..LOC725885
LG1	14873191	A,C	intergenic_region	MODIFIER	LOC100578270..LOC725885
LG1	14873286	A,T	intergenic_region	MODIFIER	LOC100578270..LOC725885
LG1	14873698	A,G	intergenic_region	MODIFIER	LOC100578270..LOC725885
LG1	14874475	C,T	intergenic_region	MODIFIER	LOC100578270..LOC725885
LG1	14874967	C,T	intergenic_region	MODIFIER	LOC100578270..LOC725885
LG1	14875663	A,G	intergenic_region	MODIFIER	LOC100578270..LOC725885
LG1	14880904	C,T	intergenic_region	MODIFIER	LOC100578270..LOC725885
LG1	14881962	A,G	intergenic_region	MODIFIER	LOC100578270..LOC725885
LG1	14881975	A,G	intergenic_region	MODIFIER	LOC100578270..LOC725885
LG1	14882022	A,G	intergenic_region	MODIFIER	LOC100578270..LOC725885
LG1	14882693	A,G	intergenic_region	MODIFIER	LOC100578270..LOC725885
LG1	14883159	A,G	intergenic_region	MODIFIER	LOC100578270..LOC725885
LG1	14883315	C,T	intergenic_region	MODIFIER	LOC100578270..LOC725885
LG1	14883452	C,T	intergenic_region	MODIFIER	LOC100578270..LOC725885
LG1	14883822	A,G	intergenic_region	MODIFIER	LOC100578270..LOC725885
LG1	14883860	C,T	intergenic_region	MODIFIER	LOC100578270..LOC725885
LG1	14884022	A,C	intergenic_region	MODIFIER	LOC100578270..LOC725885
LG1	14884060	C,G	intergenic_region	MODIFIER	LOC100578270..LOC725885
LG1	14884700	C,T	intergenic_region	MODIFIER	LOC100578270..LOC725885
LG1	14884773	A,G	intergenic_region	MODIFIER	LOC100578270..LOC725885
LG1	14884793	C,T	intergenic_region	MODIFIER	LOC100578270..LOC725885
LG1	14885983	C,T	intergenic_region	MODIFIER	LOC100578270..LOC725885
LG1	14886138	C,T	intergenic_region	MODIFIER	LOC100578270..LOC725885
LG1	14886159	A,G	intergenic_region	MODIFIER	LOC100578270..LOC725885
LG1	14886302	A,G	intergenic_region	MODIFIER	LOC100578270..LOC725885
LG1	14886336	C,T	intergenic_region	MODIFIER	LOC100578270..LOC725885
LG1	14886379	A,T	intergenic_region	MODIFIER	LOC100578270..LOC725885
LG1	14886412	A,G	intergenic_region	MODIFIER	LOC100578270..LOC725885
LG1	14886461	G,T	intergenic_region	MODIFIER	LOC100578270..LOC725885
LG1	14886705	C,T	intergenic_region	MODIFIER	LOC100578270..LOC725885
LG1	14887149	A,G	intergenic_region	MODIFIER	LOC100578270..LOC725885
LG1	14892481	C,T	intergenic_region	MODIFIER	LOC100578270..LOC725885
LG1	14892669	A,G	intergenic_region	MODIFIER	LOC100578270..LOC725885
LG1	14892677	C,T	intergenic_region	MODIFIER	LOC100578270..LOC725885
LG1	14893347	C,T	intergenic_region	MODIFIER	LOC100578270..LOC725885
LG1	14893351	A,G	intergenic_region	MODIFIER	LOC100578270..LOC725885
LG1	14896266	A,G	intergenic_region	MODIFIER	LOC100578270..LOC725885
LG1	14896291	C,T	intergenic_region	MODIFIER	LOC100578270..LOC725885
LG1	14896480	A,T	intergenic_region	MODIFIER	LOC100578270..LOC725885
LG1	14911978	C,T	intergenic_region	MODIFIER	LOC100578270..LOC725885
LG1	14912004	C,T	intergenic_region	MODIFIER	LOC100578270..LOC725885
LG1	14912008	A,G	intergenic_region	MODIFIER	LOC100578270..LOC725885
LG1	14912061	C,T	intergenic_region	MODIFIER	LOC100578270..LOC725885
LG1	14912149	C,T	intergenic_region	MODIFIER	LOC100578270..LOC725885
LG1	14912196	C,T	intergenic_region	MODIFIER	LOC100578270..LOC725885
LG1	14912269	A,G	intergenic_region	MODIFIER	LOC100578270..LOC725885
LG1	14912277	A,C	intergenic_region	MODIFIER	LOC100578270..LOC725885
LG1	14912292	C,T	intergenic_region	MODIFIER	LOC100578270..LOC725885
LG1	14912400	A,G	intergenic_region	MODIFIER	LOC100578270..LOC725885
LG1	14912719	C,T	intergenic_region	MODIFIER	LOC100578270..LOC725885
LG1	14912978	C,T	intergenic_region	MODIFIER	LOC100578270..LOC725885
LG1	14913058	C,T	intergenic_region	MODIFIER	LOC100578270..LOC725885
LG1	14913168	A,G	intergenic_region	MODIFIER	LOC100578270..LOC725885
LG1	14913622	A,G	intergenic_region	MODIFIER	LOC100578270..LOC725885
LG1	14913776	C,T	intergenic_region	MODIFIER	LOC100578270..LOC725885
LG1	14913898	A,G	intergenic_region	MODIFIER	LOC100578270..LOC725885
LG1	14913942	A,G	intergenic_region	MODIFIER	LOC100578270..LOC725885
LG1	14914111	A,G	intergenic_region	MODIFIER	LOC100578270..LOC725885
LG1	14914353	A,G	intergenic_region	MODIFIER	LOC100578270..LOC725885
LG1	14914754	A,G	intergenic_region	MODIFIER	LOC100578270..LOC725885
LG1	14914783	A,G	intergenic_region	MODIFIER	LOC100578270..LOC725885
LG1	14914990	C,T	intergenic_region	MODIFIER	LOC100578270..LOC725885
LG1	14915015	A,G	intergenic_region	MODIFIER	LOC100578270..LOC725885
LG1	14915075	C,T	intergenic_region	MODIFIER	LOC100578270..LOC725885
LG1	14915112	A,G	intergenic_region	MODIFIER	LOC100578270..LOC725885
LG1	14915614	A,G	intergenic_region	MODIFIER	LOC100578270..LOC725885
LG1	14915876	C,G	intergenic_region	MODIFIER	LOC100578270..LOC725885
LG1	14918234	A,G	intergenic_region	MODIFIER	LOC100578270..LOC725885
LG1	14918320	A,G	intergenic_region	MODIFIER	LOC100578270..LOC725885
LG1	14919447	A,G	intergenic_region	MODIFIER	LOC100578270..LOC725885
LG1	14920154	C,T	intergenic_region	MODIFIER	LOC100578270..LOC725885
LG1	14920654	A,G	intergenic_region	MODIFIER	LOC100578270..LOC725885
LG1	14921278	C,T	intergenic_region	MODIFIER	LOC100578270..LOC725885
LG1	14921775	A,G	intergenic_region	MODIFIER	LOC100578270..LOC725885
LG1	14922861	C,T	intergenic_region	MODIFIER	LOC100578270..LOC725885
LG1	14923076	A,G	intergenic_region	MODIFIER	LOC100578270..LOC725885
LG1	14923605	A,G	intergenic_region	MODIFIER	LOC100578270..LOC725885
LG1	14923693	A,G	intergenic_region	MODIFIER	LOC100578270..LOC725885
LG1	14923717	A,G	intergenic_region	MODIFIER	LOC100578270..LOC725885
LG1	14923725	A,G	intergenic_region	MODIFIER	LOC100578270..LOC725885
LG1	14923968	A,G	intergenic_region	MODIFIER	LOC100578270..LOC725885
LG1	14924026	A,G	intergenic_region	MODIFIER	LOC100578270..LOC725885
LG1	14924216	C,T	intergenic_region	MODIFIER	LOC100578270..LOC725885
LG1	14924302	A,G	intergenic_region	MODIFIER	LOC100578270..LOC725885
LG1	14937894	C,T	intergenic_region	MODIFIER	LOC100578270..LOC725885
LG1	14948795	C,G	intergenic_region	MODIFIER	LOC100578270..LOC725885
LG1	14949309	A,G	intergenic_region	MODIFIER	LOC100578270..LOC725885
LG1	14949642	C,T	intergenic_region	MODIFIER	LOC100578270..LOC725885
LG1	14950322	A,G	intergenic_region	MODIFIER	LOC100578270..LOC725885
LG1	14950347	A,G	intergenic_region	MODIFIER	LOC100578270..LOC725885
LG1	14950408	A,G	intergenic_region	MODIFIER	LOC100578270..LOC725885
LG1	14950749	A,G	intergenic_region	MODIFIER	LOC100578270..LOC725885
LG1	14950827	C,T	intergenic_region	MODIFIER	LOC100578270..LOC725885
LG1	14951223	C,T	intergenic_region	MODIFIER	LOC100578270..LOC725885
LG1	14951369	A,C	intergenic_region	MODIFIER	LOC100578270..LOC725885
LG1	14951376	A,G	intergenic_region	MODIFIER	LOC100578270..LOC725885
LG1	14951427	A,G	intergenic_region	MODIFIER	LOC100578270..LOC725885
LG1	14952361	A,T	intergenic_region	MODIFIER	LOC100578270..LOC725885
LG1	14952483	C,T	intergenic_region	MODIFIER	LOC100578270..LOC725885
LG1	14954325	A,G	intergenic_region	MODIFIER	LOC100578270..LOC725885
LG1	14954440	A,G	intergenic_region	MODIFIER	LOC100578270..LOC725885
LG1	14955549	A,G	intergenic_region	MODIFIER	LOC100578270..LOC725885
LG1	14955627	A,C	intergenic_region	MODIFIER	LOC100578270..LOC725885
LG1	14955720	A,C	intergenic_region	MODIFIER	LOC100578270..LOC725885
LG1	14956343	C,G	intergenic_region	MODIFIER	LOC100578270..LOC725885
LG1	14956356	A,G	intergenic_region	MODIFIER	LOC100578270..LOC725885
LG1	14956414	A,G	intergenic_region	MODIFIER	LOC100578270..LOC725885
LG1	14956526	A,G	intergenic_region	MODIFIER	LOC100578270..LOC725885
LG1	14958857	C,T	intergenic_region	MODIFIER	LOC100578270..LOC725885
LG1	14959387	C,T	intergenic_region	MODIFIER	LOC100578270..LOC725885
LG1	14959401	C,T	intergenic_region	MODIFIER	LOC100578270..LOC725885
LG1	14959465	C,G	intergenic_region	MODIFIER	LOC100578270..LOC725885
LG1	14959969	C,T	intergenic_region	MODIFIER	LOC100578270..LOC725885
LG1	14960034	A,G	intergenic_region	MODIFIER	LOC100578270..LOC725885
LG1	14960481	C,T	intergenic_region	MODIFIER	LOC100578270..LOC725885
LG1	14961117	C,T	intergenic_region	MODIFIER	LOC100578270..LOC725885
LG1	14961154	C,T	intergenic_region	MODIFIER	LOC100578270..LOC725885
LG1	14961186	C,T	intergenic_region	MODIFIER	LOC100578270..LOC725885
LG1	14961188	A,T	intergenic_region	MODIFIER	LOC100578270..LOC725885
LG1	14961372	A,G	intergenic_region	MODIFIER	LOC100578270..LOC725885
LG1	14961401	A,G	intergenic_region	MODIFIER	LOC100578270..LOC725885
LG1	14961779	A,T	intergenic_region	MODIFIER	LOC100578270..LOC725885
LG1	14961783	A,G	intergenic_region	MODIFIER	LOC100578270..LOC725885
LG1	14961859	A,G	intergenic_region	MODIFIER	LOC100578270..LOC725885
LG1	14962086	C,T	intergenic_region	MODIFIER	LOC100578270..LOC725885
LG1	14962276	A,G	intergenic_region	MODIFIER	LOC100578270..LOC725885
LG1	14962419	C,T	intergenic_region	MODIFIER	LOC100578270..LOC725885
LG1	14969241	G,T	intergenic_region	MODIFIER	LOC100578270..LOC725885
LG1	14970013	A,G	intergenic_region	MODIFIER	LOC100578270..LOC725885
LG1	14972460	A,T	intergenic_region	MODIFIER	LOC100578270..LOC725885
LG1	14974480	A,G	intergenic_region	MODIFIER	LOC100578270..LOC725885
LG1	14976058	C,G	intergenic_region	MODIFIER	LOC100578270..LOC725885
LG1	14976088	C,T	intergenic_region	MODIFIER	LOC100578270..LOC725885
LG1	14976154	A,C	intergenic_region	MODIFIER	LOC100578270..LOC725885
LG1	14976163	A,G	intergenic_region	MODIFIER	LOC100578270..LOC725885
LG1	14976212	A,G	intergenic_region	MODIFIER	LOC100578270..LOC725885
LG1	14976302	A,G	intergenic_region	MODIFIER	LOC100578270..LOC725885
LG1	14976329	G,T	intergenic_region	MODIFIER	LOC100578270..LOC725885
LG1	14976401	C,T	intergenic_region	MODIFIER	LOC100578270..LOC725885
LG1	14976402	A,T	intergenic_region	MODIFIER	LOC100578270..LOC725885
LG1	14976403	A,C	intergenic_region	MODIFIER	LOC100578270..LOC725885
LG1	14976404	C,T	intergenic_region	MODIFIER	LOC100578270..LOC725885
LG1	14976412	A,G	intergenic_region	MODIFIER	LOC100578270..LOC725885
LG1	14976439	A,G	intergenic_region	MODIFIER	LOC100578270..LOC725885
LG1	14976569	G,T	intergenic_region	MODIFIER	LOC100578270..LOC725885
LG1	14976627	A,G	intergenic_region	MODIFIER	LOC100578270..LOC725885
LG1	14977091	A,G	intergenic_region	MODIFIER	LOC100578270..LOC725885
LG1	14977123	A,G	intergenic_region	MODIFIER	LOC100578270..LOC725885
LG1	14977233	A,T	intergenic_region	MODIFIER	LOC100578270..LOC725885
LG1	14977352	A,G	intergenic_region	MODIFIER	LOC100578270..LOC725885
LG1	14977401	C,T	intergenic_region	MODIFIER	LOC100578270..LOC725885
LG1	14977482	A,G	intergenic_region	MODIFIER	LOC100578270..LOC725885
LG1	14977534	A,G	intergenic_region	MODIFIER	LOC100578270..LOC725885
LG1	14977539	C,T	intergenic_region	MODIFIER	LOC100578270..LOC725885
LG1	14977630	A,G	intergenic_region	MODIFIER	LOC100578270..LOC725885
LG1	14977656	A,G	intergenic_region	MODIFIER	LOC100578270..LOC725885
LG1	14977926	C,T	intergenic_region	MODIFIER	LOC100578270..LOC725885
LG1	14977995	A,G	intergenic_region	MODIFIER	LOC100578270..LOC725885
LG1	14978052	C,T	intergenic_region	MODIFIER	LOC100578270..LOC725885
LG1	14978612	C,T	intergenic_region	MODIFIER	LOC100578270..LOC725885
LG1	14979106	C,T	intergenic_region	MODIFIER	LOC100578270..LOC725885
LG1	14980250	C,T	intergenic_region	MODIFIER	LOC100578270..LOC725885
LG1	14980717	A,G	intergenic_region	MODIFIER	LOC100578270..LOC725885
LG1	14980785	C,T	intergenic_region	MODIFIER	LOC100578270..LOC725885
LG1	14980786	G,T	intergenic_region	MODIFIER	LOC100578270..LOC725885
LG1	14980841	C,T	intergenic_region	MODIFIER	LOC100578270..LOC725885
LG1	14980846	C,T	intergenic_region	MODIFIER	LOC100578270..LOC725885
LG1	14981002	C,T	intergenic_region	MODIFIER	LOC100578270..LOC725885
LG1	14981305	A,G	intergenic_region	MODIFIER	LOC100578270..LOC725885
LG1	14981374	C,T	intergenic_region	MODIFIER	LOC100578270..LOC725885
LG1	14981408	C,T	intergenic_region	MODIFIER	LOC100578270..LOC725885
LG1	14989882	C,T	intergenic_region	MODIFIER	LOC100578270..LOC725885
LG1	14990059	A,G	intergenic_region	MODIFIER	LOC100578270..LOC725885
LG1	14990116	A,G	intergenic_region	MODIFIER	LOC100578270..LOC725885
LG1	14991274	C,T	intergenic_region	MODIFIER	LOC100578270..LOC725885
LG1	14992459	C,T	intergenic_region	MODIFIER	LOC100578270..LOC725885
LG1	15560933	C,T	synonymous_variant	LOW	LOC100578721
LG1	15563716	A,G	upstream_gene_variant	MODIFIER	LOC100578721
LG1	15563856	C,G	upstream_gene_variant	MODIFIER	LOC100578721
LG1	15564465	C,T	upstream_gene_variant	MODIFIER	LOC100578721
LG1	15627807	C,T	upstream_gene_variant	MODIFIER	LOC551703
LG1	15627909	A,G	upstream_gene_variant	MODIFIER	LOC551703
LG1	15627920	A,T	upstream_gene_variant	MODIFIER	LOC551703
LG1	15627925	A,T	upstream_gene_variant	MODIFIER	LOC551703
LG1	15641264	C,T	synonymous_variant	LOW	dia
LG1	15641384	A,G	upstream_gene_variant	MODIFIER	LOC724411
LG1	15641604	C,T	upstream_gene_variant	MODIFIER	LOC724411
LG1	15641664	C,T	upstream_gene_variant	MODIFIER	LOC724411
LG1	15644044	C,T	synonymous_variant	LOW	dia
LG1	15645220	A,G	intron_variant	MODIFIER	dia
LG1	15651600	C,T	upstream_gene_variant	MODIFIER	dia
LG1	15654161	A,G	synonymous_variant	LOW	Patr-1
LG1	15658692	C,T	synonymous_variant	LOW	LOC409238
LG1	15658857	A,G	upstream_gene_variant	MODIFIER	Patr-1
LG1	15660517	C,G	upstream_gene_variant	MODIFIER	Patr-1
LG1	15660828	A,G	upstream_gene_variant	MODIFIER	Patr-1
LG1	15660841	C,T	upstream_gene_variant	MODIFIER	Patr-1
LG1	15660866	A,G	upstream_gene_variant	MODIFIER	Patr-1
LG1	15661074	A,G	synonymous_variant	LOW	LOC409238
LG1	15663180	A,G	intron_variant	MODIFIER	LOC409238
LG1	15663427	C,T	intron_variant	MODIFIER	LOC409238
LG1	15665203	C,T	upstream_gene_variant	MODIFIER	nau
LG1	15668795	A,G	synonymous_variant	LOW	nau
LG1	15668810	A,G	synonymous_variant	LOW	nau
LG1	15668939	A,G	synonymous_variant	LOW	nau
LG1	15670687	C,G	upstream_gene_variant	MODIFIER	LOC409238
LG1	15671034	C,T	intron_variant	MODIFIER	nau
LG1	15671099	A,G	intron_variant	MODIFIER	nau
LG1	15676793	C,T	intron_variant	MODIFIER	nau
LG1	15677367	C,T	intron_variant	MODIFIER	nau
LG1	15678064	C,T	downstream_gene_variant	MODIFIER	nau
LG1	15678147	C,T	downstream_gene_variant	MODIFIER	nau
LG1	15678454	A,G	downstream_gene_variant	MODIFIER	nau
LG1	15679067	A,G	downstream_gene_variant	MODIFIER	nau
LG1	15679114	C,T	downstream_gene_variant	MODIFIER	nau
LG1	15679216	A,G	downstream_gene_variant	MODIFIER	nau
LG1	15679542	A,G	downstream_gene_variant	MODIFIER	nau
LG1	15682853	C,G	downstream_gene_variant	MODIFIER	nau
LG1	15683124	A,G	intergenic_region	MODIFIER	nau..LOC411910
LG1	15683966	A,G	intergenic_region	MODIFIER	nau..LOC411910
LG1	15690016	C,T	intergenic_region	MODIFIER	nau..LOC411910
LG1	15690977	C,T	intergenic_region	MODIFIER	nau..LOC411910
LG1	15693791	G,T	intergenic_region	MODIFIER	nau..LOC411910
LG1	15694005	A,G	intergenic_region	MODIFIER	nau..LOC411910
LG1	15695426	A,G	downstream_gene_variant	MODIFIER	LOC411910
LG1	15696571	A,G	downstream_gene_variant	MODIFIER	LOC411910
LG1	15698559	A,G	downstream_gene_variant	MODIFIER	LOC411910
LG1	15717420	C,T	intron_variant	MODIFIER	LOC412436
LG1	15720545	C,T	intron_variant	MODIFIER	LOC412436
LG1	15722337	C,T	intron_variant	MODIFIER	LOC412436
LG1	15722340	C,T	intron_variant	MODIFIER	LOC412436
LG1	15723338	C,T	intron_variant	MODIFIER	LOC412436
LG1	15723488	A,C	intron_variant	MODIFIER	LOC412436
LG1	15723489	A,T	intron_variant	MODIFIER	LOC412436
LG1	15724117	C,T	intron_variant	MODIFIER	LOC412436
LG1	15724770	G,T	intron_variant	MODIFIER	LOC412436
LG1	16295336	C,T	intron_variant	MODIFIER	StARD13
LG1	16533625	C,T	intron_variant	MODIFIER	Hr46
LG1	16533685	A,G	intron_variant	MODIFIER	Hr46
LG1	16533705	C,G	intron_variant	MODIFIER	Hr46
LG1	16533714	C,T	intron_variant	MODIFIER	Hr46
LG1	16566432	C,T	intron_variant	MODIFIER	Hr46
LG1	16566437	A,G	intron_variant	MODIFIER	Hr46
LG1	16568219	C,T	intron_variant	MODIFIER	Hr46
LG1	16568737	A,C	intron_variant	MODIFIER	Hr46
LG1	16568800	A,G	intron_variant	MODIFIER	Hr46
LG1	16571752	C,T	upstream_gene_variant	MODIFIER	Hr46
LG1	16572279	A,G	upstream_gene_variant	MODIFIER	Hr46
LG1	16572345	A,T	upstream_gene_variant	MODIFIER	Hr46
LG1	16572392	A,G	upstream_gene_variant	MODIFIER	Hr46
LG1	16578819	C,T	intergenic_region	MODIFIER	Hr46..Hdc
LG1	16579743	C,G	intergenic_region	MODIFIER	Hr46..Hdc
LG1	16581195	A,G	intergenic_region	MODIFIER	Hr46..Hdc
LG1	16581541	C,G	intergenic_region	MODIFIER	Hr46..Hdc
LG1	16582060	C,T	intergenic_region	MODIFIER	Hr46..Hdc
LG1	16582851	C,T	intergenic_region	MODIFIER	Hr46..Hdc
LG1	16584419	C,T	intergenic_region	MODIFIER	Hr46..Hdc
LG1	16590161	A,G	intergenic_region	MODIFIER	Hr46..Hdc
LG1	16590162	A,G	intergenic_region	MODIFIER	Hr46..Hdc
LG1	16592386	A,C	intergenic_region	MODIFIER	Hr46..Hdc
LG1	16592418	A,G	intergenic_region	MODIFIER	Hr46..Hdc
LG1	16592445	C,T	intergenic_region	MODIFIER	Hr46..Hdc
LG1	16603141	C,T	5_prime_UTR_variant	MODIFIER	Hdc
LG1	16603177	C,T	intron_variant	MODIFIER	Hdc
LG1	16603178	A,G	intron_variant	MODIFIER	Hdc
LG1	16603179	C,T	intron_variant	MODIFIER	Hdc
LG1	16603180	G,T	intron_variant	MODIFIER	Hdc
LG1	16603181	C,G	intron_variant	MODIFIER	Hdc
LG1	16603182	A,G	intron_variant	MODIFIER	Hdc
LG1	16603412	C,T	intron_variant	MODIFIER	Hdc
LG1	16603463	G,T	intron_variant	MODIFIER	Hdc
LG1	16603466	C,T	intron_variant	MODIFIER	Hdc
LG1	16603469	A,G	intron_variant	MODIFIER	Hdc
LG1	16617939	C,T	intron_variant	MODIFIER	LOC100577019
LG1	16618630	C,T	intron_variant	MODIFIER	LOC100577019
LG1	16618631	A,G	intron_variant	MODIFIER	LOC100577019
LG1	16618638	A,G	intron_variant	MODIFIER	LOC100577019
LG1	16618976	A,G	intron_variant	MODIFIER	LOC100577019
LG1	16619992	C,T	intron_variant	MODIFIER	LOC100577019
LG1	16620045	A,T	intron_variant	MODIFIER	LOC100577019
LG1	16620078	G,T	intron_variant	MODIFIER	LOC100577019
LG1	16620083	C,T	intron_variant	MODIFIER	LOC100577019
LG1	16620244	C,T	intron_variant	MODIFIER	LOC100577019
LG1	16620427	C,T	intron_variant	MODIFIER	LOC100577019
LG1	16620552	A,G	intron_variant	MODIFIER	LOC100577019
LG1	16620769	A,T	intron_variant	MODIFIER	LOC100577019
LG1	16620818	G,T	intron_variant	MODIFIER	LOC100577019
LG1	16641782	A,G	3_prime_UTR_variant	MODIFIER	LOC725230
LG1	16641967	C,T	splice_region_variant	LOW	LOC725230
LG1	16644839	A,G	upstream_gene_variant	MODIFIER	LOC725272
LG1	16647044	C,T	downstream_gene_variant	MODIFIER	PRPF4
LG1	16647861	C,T	synonymous_variant	LOW	LOC412948
LG1	16649036	C,T	downstream_gene_variant	MODIFIER	PRPF4
LG1	16649097	A,T	downstream_gene_variant	MODIFIER	PRPF4
LG1	16649109	C,T	downstream_gene_variant	MODIFIER	PRPF4
LG1	16649211	A,G	downstream_gene_variant	MODIFIER	PRPF4
LG1	16649685	A,G	downstream_gene_variant	MODIFIER	PRPF4
LG1	16656422	A,G	downstream_gene_variant	MODIFIER	LOC725230
LG1	16656476	A,G	downstream_gene_variant	MODIFIER	LOC725230
LG1	16656519	C,T	downstream_gene_variant	MODIFIER	LOC725230
LG1	16656762	A,G	downstream_gene_variant	MODIFIER	LOC725230
LG1	16656776	A,G	downstream_gene_variant	MODIFIER	LOC725230
LG1	16658107	A,G	intron_variant	MODIFIER	LOC412948
LG1	16658229	A,G	intron_variant	MODIFIER	LOC412948
LG1	16678974	A,T	non_coding_exon_variant	MODIFIER	Ks-1
LG1	16679004	C,T	non_coding_exon_variant	MODIFIER	Ks-1
LG1	16679036	C,T	non_coding_exon_variant	MODIFIER	Ks-1
LG1	16679050	C,T	non_coding_exon_variant	MODIFIER	Ks-1
LG1	16681295	A,G	non_coding_exon_variant	MODIFIER	Ks-1
LG1	16681299	C,T	non_coding_exon_variant	MODIFIER	Ks-1
LG1	16681533	C,T	non_coding_exon_variant	MODIFIER	Ks-1
LG1	16681549	A,G	non_coding_exon_variant	MODIFIER	Ks-1
LG1	16681552	C,T	non_coding_exon_variant	MODIFIER	Ks-1
LG1	16681639	C,T	non_coding_exon_variant	MODIFIER	Ks-1
LG1	16681664	C,T	non_coding_exon_variant	MODIFIER	Ks-1
LG1	16681682	C,T	non_coding_exon_variant	MODIFIER	Ks-1
LG1	16681691	A,C	non_coding_exon_variant	MODIFIER	Ks-1
LG1	16681699	C,T	non_coding_exon_variant	MODIFIER	Ks-1
LG1	16681707	C,T	non_coding_exon_variant	MODIFIER	Ks-1
LG1	16681714	A,C	non_coding_exon_variant	MODIFIER	Ks-1
LG1	16681824	C,T	non_coding_exon_variant	MODIFIER	Ks-1
LG1	16681877	C,G	non_coding_exon_variant	MODIFIER	Ks-1
LG1	16681889	A,G	non_coding_exon_variant	MODIFIER	Ks-1
LG1	16682292	G,T	non_coding_exon_variant	MODIFIER	Ks-1
LG1	16682308	C,T	non_coding_exon_variant	MODIFIER	Ks-1
LG1	16682313	C,T	non_coding_exon_variant	MODIFIER	Ks-1
LG1	16682333	A,T	non_coding_exon_variant	MODIFIER	Ks-1
LG1	16682383	A,G	non_coding_exon_variant	MODIFIER	Ks-1
LG1	16682388	G,T	non_coding_exon_variant	MODIFIER	Ks-1
LG1	16682423	C,T	non_coding_exon_variant	MODIFIER	Ks-1
LG1	16682507	C,T	non_coding_exon_variant	MODIFIER	Ks-1
LG1	16683189	C,T	non_coding_exon_variant	MODIFIER	Ks-1
LG1	16683305	A,G	non_coding_exon_variant	MODIFIER	Ks-1
LG1	16683342	A,G	non_coding_exon_variant	MODIFIER	Ks-1
LG1	16683530	A,G	non_coding_exon_variant	MODIFIER	Ks-1
LG1	16683698	C,T	non_coding_exon_variant	MODIFIER	Ks-1
LG1	16683718	A,G	non_coding_exon_variant	MODIFIER	Ks-1
LG1	16683818	A,G	non_coding_exon_variant	MODIFIER	Ks-1
LG1	16683915	A,G	non_coding_exon_variant	MODIFIER	Ks-1
LG1	16683963	A,G	non_coding_exon_variant	MODIFIER	Ks-1
LG1	16683970	C,T	non_coding_exon_variant	MODIFIER	Ks-1
LG1	16684277	A,G	non_coding_exon_variant	MODIFIER	Ks-1
LG1	16684280	C,T	non_coding_exon_variant	MODIFIER	Ks-1
LG1	16684324	C,T	non_coding_exon_variant	MODIFIER	Ks-1
LG1	16685350	C,T	non_coding_exon_variant	MODIFIER	Ks-1
LG1	16685999	C,T	non_coding_exon_variant	MODIFIER	Ks-1
LG1	16702606	A,G	intergenic_region	MODIFIER	Ks-1..TyrR
LG1	16702657	A,G	intergenic_region	MODIFIER	Ks-1..TyrR
LG1	16703623	G,T	upstream_gene_variant	MODIFIER	TyrR
LG1	16703652	C,G	upstream_gene_variant	MODIFIER	TyrR
LG1	16703654	C,T	upstream_gene_variant	MODIFIER	TyrR
LG1	16746118	C,T	downstream_gene_variant	MODIFIER	TyrR
LG1	16746138	C,T	downstream_gene_variant	MODIFIER	TyrR
LG1	16746145	C,T	downstream_gene_variant	MODIFIER	TyrR
LG1	16746147	C,T	downstream_gene_variant	MODIFIER	TyrR
LG1	16746225	A,G	downstream_gene_variant	MODIFIER	TyrR
LG1	16746528	A,G	downstream_gene_variant	MODIFIER	TyrR
LG1	16746585	C,T	downstream_gene_variant	MODIFIER	TyrR
LG1	16746948	C,T	downstream_gene_variant	MODIFIER	TyrR
LG1	16758678	C,T	intron_variant	MODIFIER	LOC412949
LG1	16759903	A,C	intron_variant	MODIFIER	LOC412949
LG1	16760178	C,T	intron_variant	MODIFIER	LOC412949
LG1	16761180	G,T	intron_variant	MODIFIER	LOC412949
LG1	16761203	C,T	intron_variant	MODIFIER	LOC412949
LG1	16761362	C,T	intron_variant	MODIFIER	LOC412949
LG1	16761371	A,C	intron_variant	MODIFIER	LOC412949
LG1	16761373	C,T	intron_variant	MODIFIER	LOC412949
LG1	16761995	A,C	intron_variant	MODIFIER	LOC412949
LG1	16762019	C,T	intron_variant	MODIFIER	LOC412949
LG1	16762068	A,G	intron_variant	MODIFIER	LOC412949
LG1	16762081	A,G	intron_variant	MODIFIER	LOC412949
LG1	16762109	C,T	intron_variant	MODIFIER	LOC412949
LG1	16762355	C,T	intron_variant	MODIFIER	LOC412949
LG1	16762391	C,G	intron_variant	MODIFIER	LOC412949
LG1	16764798	C,T	intron_variant	MODIFIER	LOC412949
LG1	16765956	C,T	intron_variant	MODIFIER	LOC412949
LG1	16765984	C,T	intron_variant	MODIFIER	LOC412949
LG1	16766492	A,G	intron_variant	MODIFIER	LOC412949
LG1	16769452	A,G	intron_variant	MODIFIER	LOC412949
LG1	16769479	C,T	intron_variant	MODIFIER	LOC412949
LG1	16769495	A,G	intron_variant	MODIFIER	LOC412949
LG1	16769497	C,T	intron_variant	MODIFIER	LOC412949
LG1	16769528	A,G	intron_variant	MODIFIER	LOC412949
LG1	16769532	A,G	intron_variant	MODIFIER	LOC412949
LG1	16776994	C,T	downstream_gene_variant	MODIFIER	LOC412949
LG1	16787240	G,T	upstream_gene_variant	MODIFIER	LOC409690
LG1	16788583	C,T	downstream_gene_variant	MODIFIER	LOC551843
LG1	16793399	C,G	upstream_gene_variant	MODIFIER	LOC410022
LG1	16794735	A,G	synonymous_variant	LOW	Nup107
LG1	16795237	A,G	synonymous_variant	LOW	Nup107
LG1	16796849	C,G	missense_variant	MODERATE	Nup107
LG1	16798630	A,G	3_prime_UTR_variant	MODIFIER	Nup107
LG1	16798655	A,G	3_prime_UTR_variant	MODIFIER	Nup107
LG1	16799083	A,T	downstream_gene_variant	MODIFIER	Nup107
LG1	16800821	A,G	downstream_gene_variant	MODIFIER	Nup107
LG1	16800845	A,G	downstream_gene_variant	MODIFIER	Nup107
LG1	16811537	A,G	intron_variant	MODIFIER	LOC410021
LG1	16811543	A,G	intron_variant	MODIFIER	LOC410021
LG1	16811706	C,T	intron_variant	MODIFIER	LOC410021
LG1	16811729	A,G	intron_variant	MODIFIER	LOC410021
LG1	16811771	A,C	intron_variant	MODIFIER	LOC410021
LG1	16811776	C,T	intron_variant	MODIFIER	LOC410021
LG1	16811854	A,G	intron_variant	MODIFIER	LOC410021
LG1	16811883	A,G	intron_variant	MODIFIER	LOC410021
LG1	16811886	A,G	intron_variant	MODIFIER	LOC410021
LG1	16811903	A,G	intron_variant	MODIFIER	LOC410021
LG1	16811932	A,G	intron_variant	MODIFIER	LOC410021
LG1	16811964	C,G	intron_variant	MODIFIER	LOC410021
LG1	16812040	A,T	intron_variant	MODIFIER	LOC410021
LG1	16812196	C,T	intron_variant	MODIFIER	LOC410021
LG1	16830071	A,G	intron_variant	MODIFIER	LOC410021
LG1	16858831	A,G	upstream_gene_variant	MODIFIER	LOC413674
LG1	16858923	C,T	upstream_gene_variant	MODIFIER	LOC413674
LG1	16859102	A,G	upstream_gene_variant	MODIFIER	LOC413674
LG1	16859518	A,G	upstream_gene_variant	MODIFIER	LOC413674
LG1	16882815	C,T	upstream_gene_variant	MODIFIER	LOC724762
LG1	16883013	C,T	upstream_gene_variant	MODIFIER	LOC724762
LG1	16911008	A,G	downstream_gene_variant	MODIFIER	LOC410710
LG1	16925674	C,T	intergenic_region	MODIFIER	LOC724539..Msx
LG1	16932425	C,T	intergenic_region	MODIFIER	LOC724539..Msx
LG1	16933560	C,T	intergenic_region	MODIFIER	LOC724539..Msx
LG1	17127272	A,C	synonymous_variant	LOW	LOC724373
LG1	17139127	C,T	intron_variant	MODIFIER	LOC100577942
LG1	17171102	C,G	intergenic_region	MODIFIER	LOC100577942..LOC724281
LG1	17180594	C,T	intergenic_region	MODIFIER	LOC100577942..LOC724281
LG1	17180682	C,T	intergenic_region	MODIFIER	LOC100577942..LOC724281
LG1	17181155	A,G	intergenic_region	MODIFIER	LOC100577942..LOC724281
LG1	17201732	C,T	intron_variant	MODIFIER	LOC724281
LG1	17202024	C,T	intron_variant	MODIFIER	LOC724281
LG1	17204046	C,T	intron_variant	MODIFIER	LOC724281
LG1	17204096	A,T	intron_variant	MODIFIER	LOC724281
LG1	17204098	C,T	intron_variant	MODIFIER	LOC724281
LG1	17204737	C,T	intron_variant	MODIFIER	LOC724281
LG1	17204738	A,G	intron_variant	MODIFIER	LOC724281
LG1	17205252	C,T	intron_variant	MODIFIER	LOC724281
LG1	17205307	C,T	intron_variant	MODIFIER	LOC724281
LG1	17205314	C,T	intron_variant	MODIFIER	LOC724281
LG1	17205705	C,T	intron_variant	MODIFIER	LOC724281
LG1	17205766	C,T	intron_variant	MODIFIER	LOC724281
LG1	17214333	A,G	intron_variant	MODIFIER	LOC724281
LG1	17214594	A,G	intron_variant	MODIFIER	LOC724281
LG1	17214604	C,T	intron_variant	MODIFIER	LOC724281
LG1	17214635	C,T	intron_variant	MODIFIER	LOC724281
LG1	17214683	A,G	intron_variant	MODIFIER	LOC724281
LG1	17214759	G,T	intron_variant	MODIFIER	LOC724281
LG1	17214780	C,T	intron_variant	MODIFIER	LOC724281
LG1	17214785	A,G	intron_variant	MODIFIER	LOC724281
LG1	17214822	G,T	intron_variant	MODIFIER	LOC724281
LG1	17214825	A,G	intron_variant	MODIFIER	LOC724281
LG1	17214840	A,T	intron_variant	MODIFIER	LOC724281
LG1	17214883	G,T	intron_variant	MODIFIER	LOC724281
LG1	17214893	C,T	intron_variant	MODIFIER	LOC724281
LG1	17214895	A,G	intron_variant	MODIFIER	LOC724281
LG1	17214903	A,G	intron_variant	MODIFIER	LOC724281
LG1	17214904	C,T	intron_variant	MODIFIER	LOC724281
LG1	17214980	A,G	intron_variant	MODIFIER	LOC724281
LG1	17215011	A,G	intron_variant	MODIFIER	LOC724281
LG1	17215012	C,T	intron_variant	MODIFIER	LOC724281
LG1	17215108	A,G	intron_variant	MODIFIER	LOC724281
LG1	17217412	A,G	upstream_gene_variant	MODIFIER	SP31
LG1	17217597	A,G	upstream_gene_variant	MODIFIER	SP31
LG1	17218008	A,T	upstream_gene_variant	MODIFIER	SP31
LG1	17218028	C,G	upstream_gene_variant	MODIFIER	SP31
LG1	17218253	A,C	upstream_gene_variant	MODIFIER	SP31
LG1	17218568	C,T	upstream_gene_variant	MODIFIER	SP31
LG1	17218569	A,T	upstream_gene_variant	MODIFIER	SP31
LG1	17218836	A,G	upstream_gene_variant	MODIFIER	SP31
LG1	17218866	C,T	upstream_gene_variant	MODIFIER	SP31
LG1	17218896	A,T	upstream_gene_variant	MODIFIER	SP31
LG1	17219818	A,G	upstream_gene_variant	MODIFIER	SP31
LG1	17219909	A,G	upstream_gene_variant	MODIFIER	SP31
LG1	17219911	C,T	upstream_gene_variant	MODIFIER	SP31
LG1	17219912	G,T	upstream_gene_variant	MODIFIER	SP31
LG1	17219947	C,G	upstream_gene_variant	MODIFIER	SP31
LG1	19383931	A,T	upstream_gene_variant	MODIFIER	LOC100577260
LG1	19383933	A,T	upstream_gene_variant	MODIFIER	LOC100577260
LG1	19397734	C,G	downstream_gene_variant	MODIFIER	LOC100577260
LG1	19397768	C,T	downstream_gene_variant	MODIFIER	LOC100577260
LG1	19397855	A,G	downstream_gene_variant	MODIFIER	LOC100577260
LG1	19400841	A,C	intergenic_region	MODIFIER	LOC100577260..LOC725386
LG1	19400857	A,G	intergenic_region	MODIFIER	LOC100577260..LOC725386
LG1	19401136	A,G	intergenic_region	MODIFIER	LOC100577260..LOC725386
LG1	19401272	C,T	intergenic_region	MODIFIER	LOC100577260..LOC725386
LG1	19401307	C,T	intergenic_region	MODIFIER	LOC100577260..LOC725386
LG1	19401346	A,G	intergenic_region	MODIFIER	LOC100577260..LOC725386
LG1	19401373	A,T	intergenic_region	MODIFIER	LOC100577260..LOC725386
LG1	19406955	A,G	intergenic_region	MODIFIER	LOC100577260..LOC725386
LG1	19408016	A,G	intergenic_region	MODIFIER	LOC100577260..LOC725386
LG1	19408053	A,G	intergenic_region	MODIFIER	LOC100577260..LOC725386
LG1	19408154	A,G	intergenic_region	MODIFIER	LOC100577260..LOC725386
LG1	19418815	C,G	synonymous_variant	LOW	LOC725386
LG1	19858387	A,G	intergenic_region	MODIFIER	LOC408583..LOC410696
LG1	19858439	C,G	intergenic_region	MODIFIER	LOC408583..LOC410696
LG1	19858457	G,T	intergenic_region	MODIFIER	LOC408583..LOC410696
LG1	19858459	A,T	intergenic_region	MODIFIER	LOC408583..LOC410696
LG1	19858541	C,T	intergenic_region	MODIFIER	LOC408583..LOC410696
LG1	19858577	C,T	intergenic_region	MODIFIER	LOC408583..LOC410696
LG1	19858621	A,G	intergenic_region	MODIFIER	LOC408583..LOC410696
LG1	19858624	C,T	intergenic_region	MODIFIER	LOC408583..LOC410696
LG1	19858771	C,T	intergenic_region	MODIFIER	LOC408583..LOC410696
LG1	19858786	A,C	intergenic_region	MODIFIER	LOC408583..LOC410696
LG1	19858837	A,G	intergenic_region	MODIFIER	LOC408583..LOC410696
LG1	19859088	C,T	intergenic_region	MODIFIER	LOC408583..LOC410696
LG1	19859695	A,G	intergenic_region	MODIFIER	LOC408583..LOC410696
LG1	19868842	C,T	intron_variant	MODIFIER	LOC410696
LG1	19868947	C,T	intron_variant	MODIFIER	LOC410696
LG1	19868973	A,G	intron_variant	MODIFIER	LOC410696
LG1	19869067	C,T	intron_variant	MODIFIER	LOC410696
LG1	19869321	A,G	intron_variant	MODIFIER	LOC410696
LG1	19869343	C,T	intron_variant	MODIFIER	LOC410696
LG1	19869431	A,G	intron_variant	MODIFIER	LOC410696
LG1	19870129	C,T	intron_variant	MODIFIER	LOC410696
LG1	19870187	C,T	intron_variant	MODIFIER	LOC410696
LG1	19870206	A,G	intron_variant	MODIFIER	LOC410696
LG1	19870388	C,T	intron_variant	MODIFIER	LOC410696
LG1	19870396	A,G	intron_variant	MODIFIER	LOC410696
LG1	19870415	C,T	intron_variant	MODIFIER	LOC410696
LG1	19870695	C,G	intron_variant	MODIFIER	LOC410696
LG1	19875947	A,G	intron_variant	MODIFIER	LOC410696
LG1	19892813	C,T	intron_variant	MODIFIER	LOC410696
LG1	19892883	C,T	intron_variant	MODIFIER	LOC410696
LG1	19892922	C,T	intron_variant	MODIFIER	LOC410696
LG1	19893073	C,T	intron_variant	MODIFIER	LOC410696
LG1	19893087	C,T	intron_variant	MODIFIER	LOC410696
LG1	19893147	C,T	intron_variant	MODIFIER	LOC410696
LG1	19893177	A,G	intron_variant	MODIFIER	LOC410696
LG1	19893180	A,G	intron_variant	MODIFIER	LOC410696
LG1	19893223	A,T	intron_variant	MODIFIER	LOC410696
LG1	19897436	C,T	intron_variant	MODIFIER	LOC410696
LG1	19897682	A,T	intron_variant	MODIFIER	LOC410696
LG1	19897708	A,G	intron_variant	MODIFIER	LOC410696
LG1	19898988	A,G	intron_variant	MODIFIER	LOC410696
LG1	20065149	C,G	upstream_gene_variant	MODIFIER	LOC725387
LG1	20065512	A,G	upstream_gene_variant	MODIFIER	LOC725387
LG1	20070769	A,G	downstream_gene_variant	MODIFIER	spel1
LG1	20070954	C,T	downstream_gene_variant	MODIFIER	spel1
LG1	20071180	C,T	downstream_gene_variant	MODIFIER	spel1
LG1	20085667	A,C	upstream_gene_variant	MODIFIER	LOC724496
LG1	20099288	C,T	upstream_gene_variant	MODIFIER	LOC414039
LG1	20100976	A,T	upstream_gene_variant	MODIFIER	LOC414039
LG1	20104245	A,G	intron_variant	MODIFIER	Ge-1
LG1	20106995	A,G	upstream_gene_variant	MODIFIER	Ge-1
LG1	20107047	C,T	upstream_gene_variant	MODIFIER	Ge-1
LG1	20108008	C,T	upstream_gene_variant	MODIFIER	Ge-1
LG1	20108117	C,T	upstream_gene_variant	MODIFIER	Ge-1
LG1	20108119	C,T	upstream_gene_variant	MODIFIER	Ge-1
LG1	20109584	C,T	3_prime_UTR_variant	MODIFIER	Dgk
LG1	20110264	A,G	splice_region_variant&intron_variant	LOW	Dgk
LG1	20110494	A,G	intron_variant	MODIFIER	Dgk
LG1	20110501	A,G	intron_variant	MODIFIER	Dgk
LG1	20111980	A,G	synonymous_variant	LOW	Dgk
LG1	20112060	A,G	intron_variant	MODIFIER	Dgk
LG1	20112354	A,G	synonymous_variant	LOW	Dgk
LG1	20112381	A,G	synonymous_variant	LOW	Dgk
LG1	20112633	C,G	intron_variant	MODIFIER	Dgk
LG1	20112669	C,T	intron_variant	MODIFIER	Dgk
LG1	20113010	A,G	intron_variant	MODIFIER	Dgk
LG1	20113049	A,G	intron_variant	MODIFIER	Dgk
LG1	20113050	C,T	intron_variant	MODIFIER	Dgk
LG1	20113160	A,G	intron_variant	MODIFIER	Dgk
LG1	20113182	C,T	intron_variant	MODIFIER	Dgk
LG1	20113388	C,T	intron_variant	MODIFIER	Dgk
LG1	20113448	A,G	intron_variant	MODIFIER	Dgk
LG1	20113452	A,T	intron_variant	MODIFIER	Dgk
LG1	20113554	A,G	intron_variant	MODIFIER	Dgk
LG1	20113635	C,T	intron_variant	MODIFIER	Dgk
LG1	20113661	C,T	intron_variant	MODIFIER	Dgk
LG1	20113691	C,T	intron_variant	MODIFIER	Dgk
LG1	20113729	A,G	intron_variant	MODIFIER	Dgk
LG1	20113760	G,T	intron_variant	MODIFIER	Dgk
LG1	20114040	A,G	intron_variant	MODIFIER	Dgk
LG1	20114090	C,T	intron_variant	MODIFIER	Dgk
LG1	20114121	A,T	intron_variant	MODIFIER	Dgk
LG1	20114189	C,T	intron_variant	MODIFIER	Dgk
LG1	20114246	A,G	intron_variant	MODIFIER	Dgk
LG1	20114291	C,T	intron_variant	MODIFIER	Dgk
LG1	20114298	C,T	intron_variant	MODIFIER	Dgk
LG1	20114719	C,T	intron_variant	MODIFIER	Dgk
LG1	20114740	A,G	intron_variant	MODIFIER	Dgk
LG1	20114741	C,T	intron_variant	MODIFIER	Dgk
LG1	20115432	A,G	intron_variant	MODIFIER	Dgk
LG1	20115474	A,G	intron_variant	MODIFIER	Dgk
LG1	20115484	C,T	intron_variant	MODIFIER	Dgk
LG1	20471232	C,T	intron_variant	MODIFIER	LOC408579
LG1	20471749	A,G	intron_variant	MODIFIER	LOC408579
LG1	20471821	G,T	intron_variant	MODIFIER	LOC408579
LG1	20472422	C,T	intron_variant	MODIFIER	LOC408579
LG1	20472427	C,G	intron_variant	MODIFIER	LOC408579
LG1	20472466	A,G	intron_variant	MODIFIER	LOC408579
LG1	20472505	A,G	intron_variant	MODIFIER	LOC408579
LG1	20492457	C,T	upstream_gene_variant	MODIFIER	LOC100576762
LG1	20492459	A,G	upstream_gene_variant	MODIFIER	LOC100576762
LG1	20492878	C,T	upstream_gene_variant	MODIFIER	LOC100576762
LG1	20493127	C,T	upstream_gene_variant	MODIFIER	LOC100576762
LG1	20493548	A,G	upstream_gene_variant	MODIFIER	LOC100576762
LG1	20493817	A,T	upstream_gene_variant	MODIFIER	LOC100576762
LG1	20494108	A,G	3_prime_UTR_variant	MODIFIER	LOC408578
LG1	20496491	C,T	5_prime_UTR_variant	MODIFIER	LOC408578
LG1	20496543	A,G	5_prime_UTR_variant	MODIFIER	LOC408578
LG1	20497725	A,T	upstream_gene_variant	MODIFIER	LOC408578
LG1	20497869	C,T	upstream_gene_variant	MODIFIER	LOC408578
LG1	20498924	C,T	upstream_gene_variant	MODIFIER	LOC408578
LG1	20499932	C,T	upstream_gene_variant	MODIFIER	LOC408578
LG1	20501451	A,G	upstream_gene_variant	MODIFIER	LOC408578
LG1	20501452	C,T	upstream_gene_variant	MODIFIER	LOC408578
LG1	20501488	G,T	upstream_gene_variant	MODIFIER	LOC408578
LG1	20501765	A,G	downstream_gene_variant	MODIFIER	LOC100576762
LG1	20502276	A,T	downstream_gene_variant	MODIFIER	LOC100576762
LG1	20505229	C,T	intergenic_region	MODIFIER	LOC100576762..LOC408577
LG1	20506897	A,T	upstream_gene_variant	MODIFIER	LOC408577
LG1	20506991	C,G	upstream_gene_variant	MODIFIER	LOC408577
LG1	20506996	C,T	upstream_gene_variant	MODIFIER	LOC408577
LG1	20516219	G,T	intron_variant	MODIFIER	LOC408577
LG1	20516772	C,T	intron_variant	MODIFIER	LOC408577
LG1	20521476	C,T	intron_variant	MODIFIER	LOC408577
LG1	20527261	C,T	downstream_gene_variant	MODIFIER	LOC408577
LG1	20538182	A,T	intron_variant	MODIFIER	LOC551647
LG1	20538552	C,T	intron_variant	MODIFIER	LOC551647
LG1	20539103	C,T	intron_variant	MODIFIER	LOC551647
LG1	20539329	A,T	intron_variant	MODIFIER	LOC551647
LG1	20539380	A,T	intron_variant	MODIFIER	LOC551647
LG1	20539389	A,G	intron_variant	MODIFIER	LOC551647
LG1	20539909	C,T	intron_variant	MODIFIER	LOC551647
LG1	20540862	A,G	intron_variant	MODIFIER	LOC551647
LG1	20541691	C,T	intron_variant	MODIFIER	LOC551647
LG1	20543100	A,C	intron_variant	MODIFIER	LOC551647
LG1	20543139	C,T	intron_variant	MODIFIER	LOC551647
LG1	20543217	C,T	intron_variant	MODIFIER	LOC551647
LG1	20574358	C,G	intron_variant	MODIFIER	LOC551647
LG1	20574660	C,T	intron_variant	MODIFIER	LOC551647
LG1	20574874	A,G	intron_variant	MODIFIER	LOC551647
LG1	20595837	A,G	intron_variant	MODIFIER	LOC551647
LG1	20595859	C,T	intron_variant	MODIFIER	LOC551647
LG1	20595931	A,G	intron_variant	MODIFIER	LOC551647
LG1	20595981	C,G	intron_variant	MODIFIER	LOC551647
LG1	20595987	A,G	intron_variant	MODIFIER	LOC551647
LG1	20668679	C,T	intron_variant	MODIFIER	LOC551647
LG1	20671826	A,G	upstream_gene_variant	MODIFIER	LOC100576376
LG1	20673010	C,T	upstream_gene_variant	MODIFIER	LOC100576376
LG1	20673014	C,T	upstream_gene_variant	MODIFIER	LOC100576376
LG1	20673018	A,T	upstream_gene_variant	MODIFIER	LOC100576376
LG1	20673020	C,T	upstream_gene_variant	MODIFIER	LOC100576376
LG1	20673546	C,T	upstream_gene_variant	MODIFIER	LOC100576376
LG1	20673547	C,T	upstream_gene_variant	MODIFIER	LOC100576376
LG1	20673723	C,T	upstream_gene_variant	MODIFIER	LOC100576376
LG1	20683490	C,T	intron_variant	MODIFIER	LOC551647
LG1	20683973	C,T	intron_variant	MODIFIER	LOC551647
LG1	20752164	C,T	intron_variant	MODIFIER	LOC551647
LG1	20752167	C,T	intron_variant	MODIFIER	LOC551647
LG1	20752328	A,C	intron_variant	MODIFIER	LOC551647
LG1	20752574	C,T	intron_variant	MODIFIER	LOC551647
LG1	20788090	A,C	upstream_gene_variant	MODIFIER	LOC100576396
LG1	20788107	C,T	upstream_gene_variant	MODIFIER	LOC100576396
LG1	20788116	A,T	upstream_gene_variant	MODIFIER	LOC100576396
LG1	20792778	C,T	downstream_gene_variant	MODIFIER	LOC100576396
LG1	20793109	A,G	downstream_gene_variant	MODIFIER	LOC100576396
LG1	20793153	A,G	downstream_gene_variant	MODIFIER	LOC100576396
LG1	20793190	A,G	downstream_gene_variant	MODIFIER	LOC100576396
LG1	20793273	A,G	downstream_gene_variant	MODIFIER	LOC100576396
LG1	20793304	A,G	downstream_gene_variant	MODIFIER	LOC100576396
LG1	20797354	C,T	intergenic_region	MODIFIER	LOC100576396..Shal
LG1	20797391	C,T	intergenic_region	MODIFIER	LOC100576396..Shal
LG1	20797445	A,G	intergenic_region	MODIFIER	LOC100576396..Shal
LG1	20798048	A,G	intergenic_region	MODIFIER	LOC100576396..Shal
LG1	20798479	A,G	intergenic_region	MODIFIER	LOC100576396..Shal
LG1	20817427	C,T	intron_variant	MODIFIER	Shal
LG1	20823467	A,G	intron_variant	MODIFIER	Shal
LG1	20823819	A,G	intron_variant	MODIFIER	Shal
LG1	20824855	C,G	intron_variant	MODIFIER	Shal
LG1	20824884	A,G	intron_variant	MODIFIER	Shal
LG1	20872506	C,T	intron_variant	MODIFIER	Shal
LG1	20874676	C,T	intron_variant	MODIFIER	Shal
LG1	20874694	A,G	intron_variant	MODIFIER	Shal
LG1	20908243	C,T	upstream_gene_variant	MODIFIER	Shal
LG1	20908498	C,G	upstream_gene_variant	MODIFIER	Shal
LG1	20908502	A,G	upstream_gene_variant	MODIFIER	Shal
LG1	20967805	A,T	synonymous_variant	LOW	LOC724497
LG1	20967877	A,G	synonymous_variant	LOW	LOC724497
LG1	20967947	C,G	splice_region_variant&intron_variant	LOW	LOC724497
LG1	20967996	A,G	upstream_gene_variant	MODIFIER	LOC551911
LG1	20968745	C,T	upstream_gene_variant	MODIFIER	LOC551911
LG1	20968758	A,T	upstream_gene_variant	MODIFIER	LOC100578913
LG1	20968759	A,G	upstream_gene_variant	MODIFIER	LOC100578913
LG1	20968760	G,T	upstream_gene_variant	MODIFIER	LOC100578913
LG1	20968923	C,T	upstream_gene_variant	MODIFIER	LOC100578913
LG1	20968940	C,T	upstream_gene_variant	MODIFIER	LOC100578913
LG1	20970348	C,T	upstream_gene_variant	MODIFIER	LOC724497
LG1	20970353	C,T	upstream_gene_variant	MODIFIER	LOC724497
LG1	20970807	C,T	upstream_gene_variant	MODIFIER	LOC724497
LG1	20972551	C,T	upstream_gene_variant	MODIFIER	LOC724497
LG1	20972592	C,T	upstream_gene_variant	MODIFIER	LOC724497
LG1	20972641	A,G	upstream_gene_variant	MODIFIER	LOC724497
LG1	20972726	A,G	upstream_gene_variant	MODIFIER	LOC724497
LG1	20972749	C,T	upstream_gene_variant	MODIFIER	LOC724497
LG1	20972782	C,G	upstream_gene_variant	MODIFIER	LOC724497
LG1	20973353	A,G	upstream_gene_variant	MODIFIER	LOC724497
LG1	20973415	A,T	upstream_gene_variant	MODIFIER	LOC724497
LG1	20973543	C,G	synonymous_variant	LOW	LOC100578913
LG1	20990748	C,T	intergenic_region	MODIFIER	LOC408580..LOC410689
LG1	20990958	A,T	intergenic_region	MODIFIER	LOC408580..LOC410689
LG1	20991439	C,T	intergenic_region	MODIFIER	LOC408580..LOC410689
LG1	20997539	C,T	intergenic_region	MODIFIER	LOC408580..LOC410689
LG1	20997690	A,G	intergenic_region	MODIFIER	LOC408580..LOC410689
LG1	21005711	C,T	downstream_gene_variant	MODIFIER	LOC410689
LG1	21005923	C,T	downstream_gene_variant	MODIFIER	LOC410689
LG1	21014958	C,T	intron_variant	MODIFIER	LOC410689
LG1	21019130	A,T	intron_variant	MODIFIER	LOC410689
LG1	21019479	A,G	intron_variant	MODIFIER	LOC410689
LG1	21019545	C,T	intron_variant	MODIFIER	LOC410689
LG1	21020519	A,G	intron_variant	MODIFIER	LOC410689
LG1	21021646	C,T	intron_variant	MODIFIER	LOC410689
LG1	21021659	C,T	intron_variant	MODIFIER	LOC410689
LG1	21021698	C,T	intron_variant	MODIFIER	LOC410689
LG1	21025320	C,T	upstream_gene_variant	MODIFIER	LOC410689
LG1	21025740	A,G	upstream_gene_variant	MODIFIER	LOC410689
LG1	21026245	A,G	upstream_gene_variant	MODIFIER	LOC410689
LG1	21027406	G,T	upstream_gene_variant	MODIFIER	LOC410689
LG1	21027481	C,T	upstream_gene_variant	MODIFIER	LOC410689
LG1	21028522	A,T	upstream_gene_variant	MODIFIER	LOC410689
LG1	21028700	A,G	upstream_gene_variant	MODIFIER	LOC410689
LG1	21028744	C,G	upstream_gene_variant	MODIFIER	LOC410689
LG1	21032464	C,T	intergenic_region	MODIFIER	LOC410689..LOC552096
LG1	21032473	C,T	intergenic_region	MODIFIER	LOC410689..LOC552096
LG1	21037080	C,T	upstream_gene_variant	MODIFIER	LOC552096
LG1	21037081	A,G	upstream_gene_variant	MODIFIER	LOC552096
LG1	21042854	G,T	intron_variant	MODIFIER	LOC552096
LG1	21042959	C,T	upstream_gene_variant	MODIFIER	LOC410688
LG1	21046267	A,G	upstream_gene_variant	MODIFIER	LOC410688
LG1	21048174	C,T	downstream_gene_variant	MODIFIER	LOC552096
LG1	21048709	A,C	downstream_gene_variant	MODIFIER	beta4GalNAcTB
LG1	21048825	C,T	downstream_gene_variant	MODIFIER	beta4GalNAcTB
LG1	21050339	C,T	3_prime_UTR_variant	MODIFIER	beta4GalNAcTB
LG1	21051073	C,T	intron_variant	MODIFIER	LOC410688
LG1	21051193	C,T	intron_variant	MODIFIER	LOC410688
LG1	21051356	A,G	intron_variant	MODIFIER	LOC410688
LG1	21051409	A,T	intron_variant	MODIFIER	LOC410688
LG1	21051779	A,G	intron_variant	MODIFIER	LOC410688
LG1	21051919	A,G	synonymous_variant	LOW	LOC410688
LG1	21053666	C,T	synonymous_variant	LOW	LOC410688
LG1	21053861	A,G	synonymous_variant	LOW	LOC410688
LG1	21054038	A,G	3_prime_UTR_variant	MODIFIER	LOC410688
LG1	21054364	C,T	3_prime_UTR_variant	MODIFIER	LOC410688
LG1	21055322	A,G	downstream_gene_variant	MODIFIER	LOC410688
LG1	21055356	C,T	downstream_gene_variant	MODIFIER	LOC410688
LG1	21057545	C,T	upstream_gene_variant	MODIFIER	beta4GalNAcTB
LG1	21058009	A,G	upstream_gene_variant	MODIFIER	beta4GalNAcTB
LG1	21058232	C,T	upstream_gene_variant	MODIFIER	beta4GalNAcTB
LG1	21058272	C,T	upstream_gene_variant	MODIFIER	beta4GalNAcTB
LG1	21060294	A,G	upstream_gene_variant	MODIFIER	beta4GalNAcTB
LG1	21060370	C,T	missense_variant	MODERATE	LOC552167
LG1	21060545	C,T	synonymous_variant	LOW	LOC552167
LG1	21061095	C,T	missense_variant	MODERATE	LOC552167
LG1	21061475	A,G	synonymous_variant	LOW	LOC552167
LG1	21061723	A,G	upstream_gene_variant	MODIFIER	beta4GalNAcTB
LG1	21061748	A,C	upstream_gene_variant	MODIFIER	beta4GalNAcTB
LG1	21061762	A,T	upstream_gene_variant	MODIFIER	beta4GalNAcTB
LG1	21061839	C,G	synonymous_variant	LOW	LOC552167
LG1	21061918	A,C	upstream_gene_variant	MODIFIER	beta4GalNAcTB
LG1	21061967	C,T	upstream_gene_variant	MODIFIER	beta4GalNAcTB
LG1	21063144	A,T	upstream_gene_variant	MODIFIER	LOC552167
LG1	21063586	A,G	upstream_gene_variant	MODIFIER	LOC552167
LG1	21063599	A,G	upstream_gene_variant	MODIFIER	LOC552167
LG1	21064926	A,G	upstream_gene_variant	MODIFIER	LOC552167
LG1	21081762	A,G	synonymous_variant	LOW	LOC724950
LG1	21081860	C,T	intron_variant	MODIFIER	LOC724950
LG1	21081903	C,T	splice_region_variant&intron_variant	LOW	LOC724950
LG1	21081992	A,G	synonymous_variant	LOW	LOC724950
LG1	21082126	C,T	intron_variant	MODIFIER	LOC724950
LG1	21082134	C,T	intron_variant	MODIFIER	LOC724950
LG1	21082536	C,T	3_prime_UTR_variant	MODIFIER	LOC724950
LG1	21083598	A,G	downstream_gene_variant	MODIFIER	LOC724950
LG1	21084096	A,G	downstream_gene_variant	MODIFIER	LOC724950
LG1	21085244	A,G	downstream_gene_variant	MODIFIER	LOC724950
LG1	21085787	C,T	downstream_gene_variant	MODIFIER	LOC724950
LG1	21085878	C,T	downstream_gene_variant	MODIFIER	LOC724950
LG1	21098883	A,G	downstream_gene_variant	MODIFIER	LOC552251
LG1	21119576	A,G	intron_variant	MODIFIER	LOC552251
LG1	21402723	C,T	intron_variant	MODIFIER	Wnt6
LG1	21402726	C,T	intron_variant	MODIFIER	Wnt6
LG1	21402774	A,G	intron_variant	MODIFIER	Wnt6
LG1	21402779	C,G	intron_variant	MODIFIER	Wnt6
LG1	21402843	A,G	intron_variant	MODIFIER	Wnt6
LG1	21402868	C,T	intron_variant	MODIFIER	Wnt6
LG1	21404652	C,T	intron_variant	MODIFIER	Wnt6
LG1	21404751	C,T	intron_variant	MODIFIER	Wnt6
LG1	21404754	A,G	intron_variant	MODIFIER	Wnt6
LG1	21404829	A,G	intron_variant	MODIFIER	Wnt6
LG1	21405399	C,T	intron_variant	MODIFIER	Wnt6
LG1	21405608	C,T	intron_variant	MODIFIER	Wnt6
LG1	21409332	C,T	upstream_gene_variant	MODIFIER	Wnt6
LG1	21409334	C,T	upstream_gene_variant	MODIFIER	Wnt6
LG1	21409424	C,T	upstream_gene_variant	MODIFIER	Wnt6
LG1	21409473	C,T	upstream_gene_variant	MODIFIER	Wnt6
LG1	21409486	A,G	upstream_gene_variant	MODIFIER	Wnt6
LG1	21410183	A,G	upstream_gene_variant	MODIFIER	Wnt6
LG1	21410530	C,T	upstream_gene_variant	MODIFIER	Wnt6
LG1	21410531	C,T	upstream_gene_variant	MODIFIER	Wnt6
LG1	21410534	A,G	upstream_gene_variant	MODIFIER	Wnt6
LG1	21411355	A,G	upstream_gene_variant	MODIFIER	Wnt6
LG1	21411459	C,T	upstream_gene_variant	MODIFIER	Wnt6
LG1	21411806	C,T	upstream_gene_variant	MODIFIER	Wnt6
LG1	21411827	C,T	upstream_gene_variant	MODIFIER	Wnt6
LG1	21411921	A,G	upstream_gene_variant	MODIFIER	Wnt6
LG1	21432498	A,G	intron_variant	MODIFIER	Wnt10
LG1	21434929	C,T	synonymous_variant	LOW	Wnt10
LG1	21434962	A,G	synonymous_variant	LOW	Wnt10
LG1	21435000	A,G	intron_variant	MODIFIER	Wnt10
LG1	21435707	C,T	intron_variant	MODIFIER	Wnt10
LG1	21435762	A,G	intron_variant	MODIFIER	Wnt10
LG1	21435771	A,G	intron_variant	MODIFIER	Wnt10
LG1	21436375	C,T	intron_variant	MODIFIER	Wnt10
LG1	21436613	C,T	intron_variant	MODIFIER	Wnt10
LG1	21438541	C,T	intron_variant	MODIFIER	Wnt10
LG1	21438557	C,T	intron_variant	MODIFIER	Wnt10
LG1	21438560	C,T	intron_variant	MODIFIER	Wnt10
LG1	21502853	A,G	intergenic_region	MODIFIER	Nedd4..Sema-1
LG1	21503194	A,G	intergenic_region	MODIFIER	Nedd4..Sema-1
LG1	21668430	A,G	upstream_gene_variant	MODIFIER	LOC410685
LG1	21668632	C,G	upstream_gene_variant	MODIFIER	LOC410685
LG1	21701764	A,G	intergenic_region	MODIFIER	LOC410685..LOC551357
LG1	21705592	C,T	intergenic_region	MODIFIER	LOC410685..LOC551357
LG1	21711028	A,G	intergenic_region	MODIFIER	LOC410685..LOC551357
LG1	21711060	A,G	intergenic_region	MODIFIER	LOC410685..LOC551357
LG1	21711260	C,G	intergenic_region	MODIFIER	LOC410685..LOC551357
LG1	21737130	G,T	intergenic_region	MODIFIER	LOC551357..oc
LG1	21737165	C,T	intergenic_region	MODIFIER	LOC551357..oc
LG1	21737251	C,T	intergenic_region	MODIFIER	LOC551357..oc
LG1	21756425	C,T	intron_variant	MODIFIER	oc
LG1	21761845	C,T	synonymous_variant	LOW	oc
LG1	21761872	C,T	synonymous_variant	LOW	oc
LG1	21775769	A,G	intron_variant	MODIFIER	oc
LG1	21775893	C,G	intron_variant	MODIFIER	oc
LG1	21775921	C,T	intron_variant	MODIFIER	oc
LG1	21775943	C,T	intron_variant	MODIFIER	oc
LG1	21779112	A,G	intron_variant	MODIFIER	oc
LG1	21779117	A,G	intron_variant	MODIFIER	oc
LG1	21779222	A,G	intron_variant	MODIFIER	oc
LG1	21828311	A,G	downstream_gene_variant	MODIFIER	LOC726034
LG1	21828375	C,T	downstream_gene_variant	MODIFIER	LOC726034
LG1	21828389	A,G	downstream_gene_variant	MODIFIER	LOC726034
LG1	21842907	C,T	upstream_gene_variant	MODIFIER	RCC1
LG1	21842933	C,G	upstream_gene_variant	MODIFIER	RCC1
LG1	21842941	A,G	upstream_gene_variant	MODIFIER	RCC1
LG1	21842961	A,G	upstream_gene_variant	MODIFIER	RCC1
LG1	21843026	G,T	upstream_gene_variant	MODIFIER	RCC1
LG1	21843042	A,G	upstream_gene_variant	MODIFIER	RCC1
LG1	22207947	A,G	intron_variant	MODIFIER	LOC413576
LG1	22209170	A,G	intron_variant	MODIFIER	LOC413576
LG1	22209225	C,T	intron_variant	MODIFIER	LOC413576
LG1	22209420	C,T	intron_variant	MODIFIER	LOC413576
LG1	22216407	C,G	downstream_gene_variant	MODIFIER	LOC100578467
LG1	22216773	A,G	downstream_gene_variant	MODIFIER	LOC100578467
LG1	22313355	C,T	synonymous_variant	LOW	LOC551637
LG1	22338359	C,T	intron_variant	MODIFIER	LOC726766
LG1	22846207	C,T	intergenic_region	MODIFIER	LOC100578855..LOC100578882
LG1	22846352	C,T	intergenic_region	MODIFIER	LOC100578855..LOC100578882
LG1	22886621	C,T	intergenic_region	MODIFIER	LOC100578855..LOC100578882
LG1	22887087	A,G	intergenic_region	MODIFIER	LOC100578855..LOC100578882
LG1	22888431	C,T	intergenic_region	MODIFIER	LOC100578855..LOC100578882
LG1	22892733	A,G	intergenic_region	MODIFIER	LOC100578855..LOC100578882
LG1	23713721	A,C	intron_variant	MODIFIER	LOC100577881
LG1	23713723	A,G	intron_variant	MODIFIER	LOC100577881
LG1	23713824	C,G	intron_variant	MODIFIER	LOC100577881
LG1	23713908	C,T	intron_variant	MODIFIER	LOC100577881
LG1	23714143	G,T	intron_variant	MODIFIER	LOC100577881
LG1	23714155	A,G	intron_variant	MODIFIER	LOC100577881
LG1	23714162	A,G	intron_variant	MODIFIER	LOC100577881
LG1	24145038	C,T	intron_variant	MODIFIER	LOC413968
LG1	24145516	G,T	intron_variant	MODIFIER	LOC413968
LG1	24145527	C,G	intron_variant	MODIFIER	LOC413968
LG1	24146577	A,G	intron_variant	MODIFIER	LOC413968
LG1	24146657	C,T	intron_variant	MODIFIER	LOC413968
LG1	24146687	C,T	intron_variant	MODIFIER	LOC413968
LG1	24264634	A,G	intron_variant	MODIFIER	LOC413968
LG1	24264698	A,G	intron_variant	MODIFIER	LOC413968
LG1	24275747	A,G	intron_variant	MODIFIER	LOC413968
LG1	24376396	C,T	upstream_gene_variant	MODIFIER	LOC724195
LG1	24376669	C,T	upstream_gene_variant	MODIFIER	LOC724195
LG1	24534342	C,T	intron_variant	MODIFIER	LOC724195
LG1	24573818	C,T	intron_variant	MODIFIER	LOC724195
LG1	24694480	A,G	intron_variant	MODIFIER	SP24
LG1	24694546	A,G	intron_variant	MODIFIER	SP24
LG1	24694651	A,G	intron_variant	MODIFIER	SP24
LG1	24694758	A,G	intron_variant	MODIFIER	SP24
LG1	24795873	C,T	intergenic_region	MODIFIER	LOC551665..LOC725106
LG1	25293784	C,T	intergenic_region	MODIFIER	LOC410788..LOC408645
LG1	25294577	C,G	intergenic_region	MODIFIER	LOC410788..LOC408645
LG1	25294587	C,T	intergenic_region	MODIFIER	LOC410788..LOC408645
LG1	25310938	C,T	intergenic_region	MODIFIER	LOC410788..LOC408645
LG1	25310941	C,T	intergenic_region	MODIFIER	LOC410788..LOC408645
LG1	25310993	C,T	intergenic_region	MODIFIER	LOC410788..LOC408645
LG1	25311008	A,G	intergenic_region	MODIFIER	LOC410788..LOC408645
LG1	25311536	C,T	intergenic_region	MODIFIER	LOC410788..LOC408645
LG1	25360531	C,T	intron_variant	MODIFIER	LOC408645
LG1	25360648	A,G	intron_variant	MODIFIER	LOC408645
LG1	25360656	A,G	intron_variant	MODIFIER	LOC408645
LG1	25366581	C,T	intron_variant	MODIFIER	LOC408645
LG1	25366687	A,G	intron_variant	MODIFIER	LOC408645
LG1	25366768	C,T	intron_variant	MODIFIER	LOC408645
LG1	25366852	A,G	intron_variant	MODIFIER	LOC408645
LG1	25366875	C,T	intron_variant	MODIFIER	LOC408645
LG1	25366917	C,T	intron_variant	MODIFIER	LOC408645
LG1	25367052	A,G	intron_variant	MODIFIER	LOC408645
LG1	25367056	A,G	intron_variant	MODIFIER	LOC408645
LG1	25367060	A,G	intron_variant	MODIFIER	LOC408645
LG1	25367108	A,T	intron_variant	MODIFIER	LOC408645
LG1	25367862	C,T	intron_variant	MODIFIER	LOC408645
LG1	25367885	A,G	intron_variant	MODIFIER	LOC408645
LG1	25371378	A,G	intron_variant	MODIFIER	LOC408645
LG1	25382644	C,T	intron_variant	MODIFIER	LOC408645
LG1	25382646	A,G	intron_variant	MODIFIER	LOC408645
LG1	25382680	A,G	intron_variant	MODIFIER	LOC408645
LG1	25382722	A,G	intron_variant	MODIFIER	LOC408645
LG1	25382728	A,G	intron_variant	MODIFIER	LOC408645
LG1	25382740	A,C	intron_variant	MODIFIER	LOC408645
LG1	25382794	A,G	intron_variant	MODIFIER	LOC408645
LG1	25382801	A,G	intron_variant	MODIFIER	LOC408645
LG1	25382844	G,T	intron_variant	MODIFIER	LOC408645
LG1	25382846	A,C	intron_variant	MODIFIER	LOC408645
LG1	25648019	G,T	downstream_gene_variant	MODIFIER	LOC551941
LG1	25649113	C,T	downstream_gene_variant	MODIFIER	LOC551941
LG1	25649649	A,G	downstream_gene_variant	MODIFIER	LOC551941
LG1	25650503	A,G	downstream_gene_variant	MODIFIER	LOC551941
LG1	25651862	A,T	intergenic_region	MODIFIER	LOC551941..LOC725415
LG1	25651891	C,T	intergenic_region	MODIFIER	LOC551941..LOC725415
LG1	25651892	G,T	intergenic_region	MODIFIER	LOC551941..LOC725415
LG1	25651956	C,T	intergenic_region	MODIFIER	LOC551941..LOC725415
LG1	25651961	C,T	intergenic_region	MODIFIER	LOC551941..LOC725415
LG1	25651966	A,G	intergenic_region	MODIFIER	LOC551941..LOC725415
LG1	25652005	A,G	intergenic_region	MODIFIER	LOC551941..LOC725415
LG1	25652113	A,G	intergenic_region	MODIFIER	LOC551941..LOC725415
LG1	25848888	A,G	intron_variant	MODIFIER	plexA
LG1	25848941	A,G	intron_variant	MODIFIER	plexA
LG1	25872357	A,T	intron_variant	MODIFIER	plexA
LG1	25872368	A,T	intron_variant	MODIFIER	plexA
LG1	25895912	C,T	intron_variant	MODIFIER	plexA
LG1	25988548	C,T	downstream_gene_variant	MODIFIER	LOC100576697
LG1	25988565	C,G	downstream_gene_variant	MODIFIER	LOC100576697
LG1	26075951	C,T	intergenic_region	MODIFIER	plexA..LOC410784
LG1	26076036	A,G	intergenic_region	MODIFIER	plexA..LOC410784
LG1	26084387	A,G	intergenic_region	MODIFIER	plexA..LOC410784
LG1	26084846	A,C	intergenic_region	MODIFIER	plexA..LOC410784
LG1	26085313	A,G	intergenic_region	MODIFIER	plexA..LOC410784
LG1	26085647	C,T	intergenic_region	MODIFIER	plexA..LOC410784
LG1	26087121	G,T	intergenic_region	MODIFIER	plexA..LOC410784
LG1	26087654	A,G	intergenic_region	MODIFIER	plexA..LOC410784
LG1	26087843	A,G	intergenic_region	MODIFIER	plexA..LOC410784
LG1	26087848	C,T	intergenic_region	MODIFIER	plexA..LOC410784
LG1	26088399	A,G	intergenic_region	MODIFIER	plexA..LOC410784
LG1	26088400	A,G	intergenic_region	MODIFIER	plexA..LOC410784
LG1	26092474	A,G	intergenic_region	MODIFIER	plexA..LOC410784
LG1	26092477	C,T	intergenic_region	MODIFIER	plexA..LOC410784
LG1	26092503	C,T	intergenic_region	MODIFIER	plexA..LOC410784
LG1	26095540	A,G	intergenic_region	MODIFIER	plexA..LOC410784
LG1	26095544	A,G	intergenic_region	MODIFIER	plexA..LOC410784
LG1	26095590	A,G	intergenic_region	MODIFIER	plexA..LOC410784
LG1	26095603	A,G	intergenic_region	MODIFIER	plexA..LOC410784
LG1	26095634	C,G	intergenic_region	MODIFIER	plexA..LOC410784
LG1	26102154	C,T	intergenic_region	MODIFIER	plexA..LOC410784
LG1	26254026	A,G	intron_variant	MODIFIER	LOC100576132
LG1	26288045	A,G	upstream_gene_variant	MODIFIER	LOC409251
LG1	26315099	A,G	downstream_gene_variant	MODIFIER	LOC727452
LG1	26315706	A,G	downstream_gene_variant	MODIFIER	LOC727452
LG1	26315709	C,T	downstream_gene_variant	MODIFIER	LOC727452
LG1	26369323	C,T	intron_variant	MODIFIER	LOC725460
LG1	26369365	A,T	intron_variant	MODIFIER	LOC725460
LG1	26369584	C,T	intron_variant	MODIFIER	LOC725460
LG1	26369643	A,C	intron_variant	MODIFIER	LOC725460
LG1	26369709	C,T	intron_variant	MODIFIER	LOC725460
LG1	26369995	C,T	intron_variant	MODIFIER	LOC725460
LG1	26370425	C,T	intron_variant	MODIFIER	LOC725460
LG1	26371275	C,T	intron_variant	MODIFIER	LOC725460
LG1	26373121	G,T	intron_variant	MODIFIER	LOC725460
LG1	26379697	C,T	intron_variant	MODIFIER	LOC725460
LG1	26384060	C,G	intron_variant	MODIFIER	LOC725460
LG1	26384707	C,T	intron_variant	MODIFIER	LOC725460
LG1	26384830	A,G	intron_variant	MODIFIER	LOC725460
LG1	26385003	A,G	intron_variant	MODIFIER	LOC725460
LG1	26385030	A,T	intron_variant	MODIFIER	LOC725460
LG1	26387041	A,T	intron_variant	MODIFIER	LOC725460
LG1	26387055	A,G	intron_variant	MODIFIER	LOC725460
LG1	26387725	A,G	intron_variant	MODIFIER	LOC725460
LG1	26388535	A,G	intron_variant	MODIFIER	LOC725460
LG1	26388554	C,T	intron_variant	MODIFIER	LOC725460
LG1	26388755	C,T	intron_variant	MODIFIER	LOC725460
LG1	26389109	C,T	intron_variant	MODIFIER	LOC725460
LG1	26389910	G,T	intron_variant	MODIFIER	LOC725460
LG1	26390513	C,T	intron_variant	MODIFIER	LOC725460
LG1	26405780	C,T	upstream_gene_variant	MODIFIER	LOC725460
LG1	26406119	A,G	upstream_gene_variant	MODIFIER	LOC725460
LG1	26406126	C,T	upstream_gene_variant	MODIFIER	LOC725460
LG1	26412871	C,T	downstream_gene_variant	MODIFIER	LOC408642
LG1	26412988	C,G	downstream_gene_variant	MODIFIER	LOC408642
LG1	26416295	A,T	downstream_gene_variant	MODIFIER	LOC551071
LG1	26417281	G,T	downstream_gene_variant	MODIFIER	LOC551071
LG1	26417469	A,C	downstream_gene_variant	MODIFIER	LOC551071
LG1	26417505	C,T	downstream_gene_variant	MODIFIER	LOC551071
LG1	26418942	A,G	3_prime_UTR_variant	MODIFIER	LOC551071
LG1	26419991	A,G	3_prime_UTR_variant	MODIFIER	LOC551071
LG1	26427442	A,G	intron_variant	MODIFIER	LOC551071
LG1	26427456	A,G	intron_variant	MODIFIER	LOC551071
LG1	26428004	A,G	intron_variant	MODIFIER	LOC551071
LG1	26428183	A,G	intron_variant	MODIFIER	LOC551071
LG1	26428209	A,G	intron_variant	MODIFIER	LOC551071
LG1	26428406	C,T	intron_variant	MODIFIER	LOC551071
LG1	26428410	A,T	intron_variant	MODIFIER	LOC551071
LG1	26428512	C,T	intron_variant	MODIFIER	LOC551071
LG1	26428513	A,G	intron_variant	MODIFIER	LOC551071
LG1	26428558	C,T	intron_variant	MODIFIER	LOC551071
LG1	26430809	C,T	intron_variant	MODIFIER	LOC551071
LG1	26430949	C,T	intron_variant	MODIFIER	LOC551071
LG1	26434633	A,G	intron_variant	MODIFIER	LOC551071
LG1	26434904	C,T	intron_variant	MODIFIER	LOC551071
LG1	26439152	C,T	intron_variant	MODIFIER	LOC551071
LG1	26440489	A,G	intron_variant	MODIFIER	LOC551071
LG1	26440528	A,G	intron_variant	MODIFIER	LOC551071
LG1	26443945	A,G	intron_variant	MODIFIER	LOC551071
LG1	26444043	A,G	intron_variant	MODIFIER	LOC551071
LG1	26444057	C,T	intron_variant	MODIFIER	LOC551071
LG1	26444105	A,G	intron_variant	MODIFIER	LOC551071
LG1	26444343	C,T	intron_variant	MODIFIER	LOC551071
LG1	26444352	A,T	intron_variant	MODIFIER	LOC551071
LG1	26450747	A,G	intergenic_region	MODIFIER	LOC551071..LOC100578788
LG1	26474347	A,G	intron_variant	MODIFIER	LOC100578788
LG1	26474817	C,T	intron_variant	MODIFIER	LOC100578788
LG1	26474827	C,T	intron_variant	MODIFIER	LOC100578788
LG1	26532601	A,G	intron_variant	MODIFIER	LOC100578788
LG1	26538300	C,T	intron_variant	MODIFIER	LOC100578788
LG1	26538301	C,T	intron_variant	MODIFIER	LOC100578788
LG1	27492839	C,T	intron_variant	MODIFIER	LOC410756
LG1	27494038	C,G	intron_variant	MODIFIER	LOC410756
LG1	27496127	A,G	intron_variant	MODIFIER	LOC410756
LG1	27496128	C,G	intron_variant	MODIFIER	LOC410756
LG1	27497302	C,T	intron_variant	MODIFIER	LOC410756
LG1	27570647	A,G	intron_variant	MODIFIER	LOC412354
LG1	27661782	C,T	intergenic_region	MODIFIER	LOC100578606..LOC724993
LG1	27661808	A,G	intergenic_region	MODIFIER	LOC100578606..LOC724993
LG1	27661826	C,G	intergenic_region	MODIFIER	LOC100578606..LOC724993
LG1	27661907	C,T	intergenic_region	MODIFIER	LOC100578606..LOC724993
LG1	27686054	A,G	intergenic_region	MODIFIER	LOC100578606..LOC724993
LG1	27686076	C,T	intergenic_region	MODIFIER	LOC100578606..LOC724993
LG1	27686186	A,G	intergenic_region	MODIFIER	LOC100578606..LOC724993
LG1	27686291	A,G	intergenic_region	MODIFIER	LOC100578606..LOC724993
LG1	27686460	A,G	intergenic_region	MODIFIER	LOC100578606..LOC724993
LG1	27686469	A,G	intergenic_region	MODIFIER	LOC100578606..LOC724993
LG1	27686487	C,T	intergenic_region	MODIFIER	LOC100578606..LOC724993
LG1	27686536	C,T	intergenic_region	MODIFIER	LOC100578606..LOC724993
LG1	27686550	G,T	intergenic_region	MODIFIER	LOC100578606..LOC724993
LG1	27686593	C,G	intergenic_region	MODIFIER	LOC100578606..LOC724993
LG1	27686594	A,G	intergenic_region	MODIFIER	LOC100578606..LOC724993
LG1	27686596	A,G	intergenic_region	MODIFIER	LOC100578606..LOC724993
LG1	27687702	G,T	intergenic_region	MODIFIER	LOC100578606..LOC724993
LG1	27687773	C,T	intergenic_region	MODIFIER	LOC100578606..LOC724993
LG1	27687782	C,T	intergenic_region	MODIFIER	LOC100578606..LOC724993
LG1	27687805	A,T	intergenic_region	MODIFIER	LOC100578606..LOC724993
LG1	27687873	A,G	intergenic_region	MODIFIER	LOC100578606..LOC724993
LG1	27705141	C,G	intergenic_region	MODIFIER	LOC100578606..LOC724993
LG1	27705211	C,G	intergenic_region	MODIFIER	LOC100578606..LOC724993
LG1	27705306	A,G	intergenic_region	MODIFIER	LOC100578606..LOC724993
LG1	27705341	C,T	intergenic_region	MODIFIER	LOC100578606..LOC724993
LG1	27705567	C,T	intergenic_region	MODIFIER	LOC100578606..LOC724993
LG1	27725085	C,T	upstream_gene_variant	MODIFIER	LOC724993
LG1	27725119	A,G	upstream_gene_variant	MODIFIER	LOC724993
LG1	27725127	A,G	upstream_gene_variant	MODIFIER	LOC724993
LG1	27730343	C,T	intron_variant	MODIFIER	LOC724993
LG1	27730503	C,T	intron_variant	MODIFIER	LOC724993
LG1	27730857	A,G	intron_variant	MODIFIER	LOC724993
LG1	27730858	C,T	intron_variant	MODIFIER	LOC724993
LG1	27742071	C,T	intron_variant	MODIFIER	LOC724993
LG1	27742135	A,G	intron_variant	MODIFIER	LOC724993
LG1	27742257	A,G	intron_variant	MODIFIER	LOC724993
LG1	27742842	A,G	intron_variant	MODIFIER	LOC724993
LG1	27742882	C,T	intron_variant	MODIFIER	LOC724993
LG1	27742886	A,G	intron_variant	MODIFIER	LOC724993
LG1	27784008	A,G	intergenic_region	MODIFIER	LOC724993..LOC552230
LG1	27784127	C,T	intergenic_region	MODIFIER	LOC724993..LOC552230
LG1	27784451	C,T	intergenic_region	MODIFIER	LOC724993..LOC552230
LG1	27784460	A,G	intergenic_region	MODIFIER	LOC724993..LOC552230
LG1	27784468	C,T	intergenic_region	MODIFIER	LOC724993..LOC552230
LG1	27784561	C,G	intergenic_region	MODIFIER	LOC724993..LOC552230
LG1	27784624	A,G	intergenic_region	MODIFIER	LOC724993..LOC552230
LG1	27785984	A,G	intergenic_region	MODIFIER	LOC724993..LOC552230
LG1	28518509	C,T	downstream_gene_variant	MODIFIER	ferrochelatase
LG1	28518595	A,G	downstream_gene_variant	MODIFIER	ferrochelatase
LG1	28518677	C,T	downstream_gene_variant	MODIFIER	ferrochelatase
LG1	28518715	A,C	downstream_gene_variant	MODIFIER	ferrochelatase
LG1	28518756	C,T	downstream_gene_variant	MODIFIER	ferrochelatase
LG1	28519235	A,G	downstream_gene_variant	MODIFIER	ferrochelatase
LG1	28535634	G,T	intron_variant	MODIFIER	ferrochelatase
LG1	28535963	C,T	upstream_gene_variant	MODIFIER	LOC724284
LG1	28578713	C,T	intron_variant	MODIFIER	LOC725081
LG1	28585553	A,G	intron_variant	MODIFIER	LOC725081
LG1	28585554	C,T	intron_variant	MODIFIER	LOC725081
LG1	28585558	A,G	intron_variant	MODIFIER	LOC725081
LG1	28586973	C,T	intron_variant	MODIFIER	LOC725081
LG1	28587536	C,T	intron_variant	MODIFIER	LOC725081
LG1	28587619	C,T	intron_variant	MODIFIER	LOC725081
LG1	28587642	C,T	intron_variant	MODIFIER	LOC725081
LG1	28587649	C,T	intron_variant	MODIFIER	LOC725081
LG1	28587656	C,T	intron_variant	MODIFIER	LOC725081
LG1	28611605	C,T	intron_variant	MODIFIER	LOC725081
LG1	28612424	C,G	intron_variant	MODIFIER	LOC725081
LG1	28633115	C,G	intron_variant	MODIFIER	LOC725081
LG1	28633147	C,T	intron_variant	MODIFIER	LOC725081
LG1	28675420	C,T	downstream_gene_variant	MODIFIER	LOC724994
LG1	28676340	C,T	downstream_gene_variant	MODIFIER	LOC724994
LG1	28707983	C,T	intergenic_region	MODIFIER	LOC724994..LOC100577390
LG1	28728260	C,G	upstream_gene_variant	MODIFIER	LOC100577390
LG1	28885090	A,G	intergenic_region	MODIFIER	collier..LOC100577847
LG1	28885142	C,T	intergenic_region	MODIFIER	collier..LOC100577847
LG1	28885399	C,G	intergenic_region	MODIFIER	collier..LOC100577847
LG1	28887931	C,T	intergenic_region	MODIFIER	collier..LOC100577847
LG1	28890982	A,G	intergenic_region	MODIFIER	collier..LOC100577847
LG1	28891031	C,G	intergenic_region	MODIFIER	collier..LOC100577847
LG1	28891114	C,T	intergenic_region	MODIFIER	collier..LOC100577847
LG1	28891124	C,T	intergenic_region	MODIFIER	collier..LOC100577847
LG1	28891474	A,G	intergenic_region	MODIFIER	collier..LOC100577847
LG1	28891479	A,G	intergenic_region	MODIFIER	collier..LOC100577847
LG1	29146814	A,C	intron_variant	MODIFIER	LOC100577959
LG1	29146861	C,T	intron_variant	MODIFIER	LOC100577959
LG1	29146862	C,G	intron_variant	MODIFIER	LOC100577959
LG1	29147647	A,G	intron_variant	MODIFIER	LOC100577959
LG1	29218895	C,T	intron_variant	MODIFIER	LOC100577959
LG1	29386194	A,G	intron_variant	MODIFIER	LOC551623
LG1	29428050	A,G	intron_variant	MODIFIER	LOC551623
LG1	29428074	A,G	intron_variant	MODIFIER	LOC551623
LG1	29458872	A,T	intron_variant	MODIFIER	LOC551623
LG1	29468409	C,T	intron_variant	MODIFIER	LOC551623
LG1	29468531	C,G	intron_variant	MODIFIER	LOC551623
LG1	29468568	A,C	intron_variant	MODIFIER	LOC551623
LG1	29522780	C,T	intergenic_region	MODIFIER	LOC551623..LOC100577577
LG1	29522824	C,T	intergenic_region	MODIFIER	LOC551623..LOC100577577
LG1	29522839	C,T	intergenic_region	MODIFIER	LOC551623..LOC100577577
LG1	29522880	C,T	intergenic_region	MODIFIER	LOC551623..LOC100577577
LG1	29522913	C,T	intergenic_region	MODIFIER	LOC551623..LOC100577577
LG1	29523538	A,G	intergenic_region	MODIFIER	LOC551623..LOC100577577
LG1	29523570	C,T	intergenic_region	MODIFIER	LOC551623..LOC100577577
LG1	29523656	A,G	intergenic_region	MODIFIER	LOC551623..LOC100577577
LG1	29523812	A,G	intergenic_region	MODIFIER	LOC551623..LOC100577577
LG1	29523894	C,T	intergenic_region	MODIFIER	LOC551623..LOC100577577
LG1	29523906	G,T	intergenic_region	MODIFIER	LOC551623..LOC100577577
LG1	29523926	A,G	intergenic_region	MODIFIER	LOC551623..LOC100577577
LG1	29524054	A,G	intergenic_region	MODIFIER	LOC551623..LOC100577577
LG1	29524100	A,T	intergenic_region	MODIFIER	LOC551623..LOC100577577
LG1	29524133	A,G	intergenic_region	MODIFIER	LOC551623..LOC100577577
LG1	29524227	C,T	intergenic_region	MODIFIER	LOC551623..LOC100577577
LG1	29524233	A,G	intergenic_region	MODIFIER	LOC551623..LOC100577577
LG1	29524241	C,T	intergenic_region	MODIFIER	LOC551623..LOC100577577
LG1	29524699	A,G	intergenic_region	MODIFIER	LOC551623..LOC100577577
LG1	29524851	C,T	intergenic_region	MODIFIER	LOC551623..LOC100577577
LG1	29524912	A,G	intergenic_region	MODIFIER	LOC551623..LOC100577577
LG1	29525042	A,G	intergenic_region	MODIFIER	LOC551623..LOC100577577
LG1	29525121	A,G	intergenic_region	MODIFIER	LOC551623..LOC100577577
LG1	29525170	C,T	intergenic_region	MODIFIER	LOC551623..LOC100577577
LG1	29525176	A,G	intergenic_region	MODIFIER	LOC551623..LOC100577577
LG1	29525194	A,G	intergenic_region	MODIFIER	LOC551623..LOC100577577
LG1	29525207	G,T	intergenic_region	MODIFIER	LOC551623..LOC100577577
LG1	29525354	C,T	intergenic_region	MODIFIER	LOC551623..LOC100577577
LG1	29532812	G,T	intergenic_region	MODIFIER	LOC551623..LOC100577577
LG1	29532814	A,G	intergenic_region	MODIFIER	LOC551623..LOC100577577
LG1	29543524	A,G	intergenic_region	MODIFIER	LOC551623..LOC100577577
LG1	29543531	A,G	intergenic_region	MODIFIER	LOC551623..LOC100577577
LG1	29564237	A,G	intergenic_region	MODIFIER	LOC551623..LOC100577577
LG1	29564260	C,T	intergenic_region	MODIFIER	LOC551623..LOC100577577
LG1	29564370	C,T	intergenic_region	MODIFIER	LOC551623..LOC100577577
LG1	29564425	C,T	intergenic_region	MODIFIER	LOC551623..LOC100577577
LG1	29564461	C,G	intergenic_region	MODIFIER	LOC551623..LOC100577577
LG1	29564475	C,T	intergenic_region	MODIFIER	LOC551623..LOC100577577
LG1	29566669	A,T	intergenic_region	MODIFIER	LOC551623..LOC100577577
LG1	29566706	A,T	intergenic_region	MODIFIER	LOC551623..LOC100577577
LG1	29567157	C,G	intergenic_region	MODIFIER	LOC551623..LOC100577577
LG1	29567183	C,T	intergenic_region	MODIFIER	LOC551623..LOC100577577
LG1	29567205	A,G	intergenic_region	MODIFIER	LOC551623..LOC100577577
LG1	29721451	A,G	intergenic_region	MODIFIER	LOC551623..LOC100577577
LG1	29836114	G,T	intergenic_region	MODIFIER	LOC551623..LOC100577577
LG1	29836139	A,C	intergenic_region	MODIFIER	LOC551623..LOC100577577
LG1	29836167	C,T	intergenic_region	MODIFIER	LOC551623..LOC100577577
LG1	29836175	C,T	intergenic_region	MODIFIER	LOC551623..LOC100577577
LG1	29836189	A,G	intergenic_region	MODIFIER	LOC551623..LOC100577577
LG1	29836193	A,G	intergenic_region	MODIFIER	LOC551623..LOC100577577
LG1	29836206	C,T	intergenic_region	MODIFIER	LOC551623..LOC100577577
LG1	29838727	A,G	intergenic_region	MODIFIER	LOC551623..LOC100577577
LG1	29838837	C,T	intergenic_region	MODIFIER	LOC551623..LOC100577577
LG1	29838855	C,T	intergenic_region	MODIFIER	LOC551623..LOC100577577
LG1	29838857	C,T	intergenic_region	MODIFIER	LOC551623..LOC100577577
LG1	29838860	A,T	intergenic_region	MODIFIER	LOC551623..LOC100577577
LG1	29839240	A,G	intergenic_region	MODIFIER	LOC551623..LOC100577577
LG1	29843488	C,T	downstream_gene_variant	MODIFIER	LOC100577577
LG2	570179	C,T	intergenic_region	MODIFIER	LOC412955..LOC726804
LG2	579451	C,T	intergenic_region	MODIFIER	LOC412955..LOC726804
LG2	806901	C,T	intergenic_region	MODIFIER	LOC412955..LOC726804
LG2	806908	A,G	intergenic_region	MODIFIER	LOC412955..LOC726804
LG2	807104	A,G	intergenic_region	MODIFIER	LOC412955..LOC726804
LG2	807148	C,T	intergenic_region	MODIFIER	LOC412955..LOC726804
LG2	807177	A,G	intergenic_region	MODIFIER	LOC412955..LOC726804
LG2	807287	A,G	intergenic_region	MODIFIER	LOC412955..LOC726804
LG2	807610	A,T	intergenic_region	MODIFIER	LOC412955..LOC726804
LG2	808157	A,G	intergenic_region	MODIFIER	LOC412955..LOC726804
LG2	808455	A,G	intergenic_region	MODIFIER	LOC412955..LOC726804
LG2	808464	A,G	intergenic_region	MODIFIER	LOC412955..LOC726804
LG2	808598	C,G	intergenic_region	MODIFIER	LOC412955..LOC726804
LG2	808687	A,G	intergenic_region	MODIFIER	LOC412955..LOC726804
LG2	809201	C,T	intergenic_region	MODIFIER	LOC412955..LOC726804
LG2	809388	C,T	intergenic_region	MODIFIER	LOC412955..LOC726804
LG2	809931	A,G	intergenic_region	MODIFIER	LOC412955..LOC726804
LG2	810041	A,T	intergenic_region	MODIFIER	LOC412955..LOC726804
LG2	810167	C,T	intergenic_region	MODIFIER	LOC412955..LOC726804
LG2	810188	C,T	intergenic_region	MODIFIER	LOC412955..LOC726804
LG2	810189	C,T	intergenic_region	MODIFIER	LOC412955..LOC726804
LG2	810197	A,T	intergenic_region	MODIFIER	LOC412955..LOC726804
LG2	810199	C,T	intergenic_region	MODIFIER	LOC412955..LOC726804
LG2	810594	C,T	intergenic_region	MODIFIER	LOC412955..LOC726804
LG2	810598	A,G	intergenic_region	MODIFIER	LOC412955..LOC726804
LG2	814512	A,G	intergenic_region	MODIFIER	LOC412955..LOC726804
LG2	814555	C,T	intergenic_region	MODIFIER	LOC412955..LOC726804
LG2	814557	A,G	intergenic_region	MODIFIER	LOC412955..LOC726804
LG2	814618	C,T	intergenic_region	MODIFIER	LOC412955..LOC726804
LG2	814642	A,C	intergenic_region	MODIFIER	LOC412955..LOC726804
LG2	814705	C,T	intergenic_region	MODIFIER	LOC412955..LOC726804
LG2	814751	A,G	intergenic_region	MODIFIER	LOC412955..LOC726804
LG2	814783	A,G	intergenic_region	MODIFIER	LOC412955..LOC726804
LG2	814961	A,G	intergenic_region	MODIFIER	LOC412955..LOC726804
LG2	815070	A,G	intergenic_region	MODIFIER	LOC412955..LOC726804
LG2	815220	C,T	intergenic_region	MODIFIER	LOC412955..LOC726804
LG2	815226	A,G	intergenic_region	MODIFIER	LOC412955..LOC726804
LG2	815305	C,T	intergenic_region	MODIFIER	LOC412955..LOC726804
LG2	815426	A,G	intergenic_region	MODIFIER	LOC412955..LOC726804
LG2	815488	A,G	intergenic_region	MODIFIER	LOC412955..LOC726804
LG2	815490	A,G	intergenic_region	MODIFIER	LOC412955..LOC726804
LG2	815694	A,G	intergenic_region	MODIFIER	LOC412955..LOC726804
LG2	815707	A,G	intergenic_region	MODIFIER	LOC412955..LOC726804
LG2	815708	G,T	intergenic_region	MODIFIER	LOC412955..LOC726804
LG2	815724	A,G	intergenic_region	MODIFIER	LOC412955..LOC726804
LG2	815776	A,G	intergenic_region	MODIFIER	LOC412955..LOC726804
LG2	815845	A,G	intergenic_region	MODIFIER	LOC412955..LOC726804
LG2	815896	A,G	intergenic_region	MODIFIER	LOC412955..LOC726804
LG2	815938	G,T	intergenic_region	MODIFIER	LOC412955..LOC726804
LG2	816040	A,G	intergenic_region	MODIFIER	LOC412955..LOC726804
LG2	816144	C,T	intergenic_region	MODIFIER	LOC412955..LOC726804
LG2	816170	A,G	intergenic_region	MODIFIER	LOC412955..LOC726804
LG2	816199	A,G	intergenic_region	MODIFIER	LOC412955..LOC726804
LG2	816200	C,T	intergenic_region	MODIFIER	LOC412955..LOC726804
LG2	816286	A,G	intergenic_region	MODIFIER	LOC412955..LOC726804
LG2	816296	A,G	intergenic_region	MODIFIER	LOC412955..LOC726804
LG2	816311	A,C	intergenic_region	MODIFIER	LOC412955..LOC726804
LG2	816333	C,T	intergenic_region	MODIFIER	LOC412955..LOC726804
LG2	816389	A,G	intergenic_region	MODIFIER	LOC412955..LOC726804
LG2	816445	A,T	intergenic_region	MODIFIER	LOC412955..LOC726804
LG2	816548	C,G	intergenic_region	MODIFIER	LOC412955..LOC726804
LG2	816557	C,T	intergenic_region	MODIFIER	LOC412955..LOC726804
LG2	816576	C,T	intergenic_region	MODIFIER	LOC412955..LOC726804
LG2	816610	A,G	intergenic_region	MODIFIER	LOC412955..LOC726804
LG2	816737	C,T	intergenic_region	MODIFIER	LOC412955..LOC726804
LG2	816861	A,G	intergenic_region	MODIFIER	LOC412955..LOC726804
LG2	816961	C,T	intergenic_region	MODIFIER	LOC412955..LOC726804
LG2	816975	A,G	intergenic_region	MODIFIER	LOC412955..LOC726804
LG2	817014	A,G	intergenic_region	MODIFIER	LOC412955..LOC726804
LG2	817036	A,G	intergenic_region	MODIFIER	LOC412955..LOC726804
LG2	817137	A,G	intergenic_region	MODIFIER	LOC412955..LOC726804
LG2	817170	A,G	intergenic_region	MODIFIER	LOC412955..LOC726804
LG2	817323	A,G	intergenic_region	MODIFIER	LOC412955..LOC726804
LG2	817437	C,T	intergenic_region	MODIFIER	LOC412955..LOC726804
LG2	817439	C,T	intergenic_region	MODIFIER	LOC412955..LOC726804
LG2	817835	C,G	intergenic_region	MODIFIER	LOC412955..LOC726804
LG2	817867	A,G	intergenic_region	MODIFIER	LOC412955..LOC726804
LG2	817909	C,T	intergenic_region	MODIFIER	LOC412955..LOC726804
LG2	817974	C,T	intergenic_region	MODIFIER	LOC412955..LOC726804
LG2	818079	C,T	intergenic_region	MODIFIER	LOC412955..LOC726804
LG2	818145	C,T	intergenic_region	MODIFIER	LOC412955..LOC726804
LG2	818149	A,G	intergenic_region	MODIFIER	LOC412955..LOC726804
LG2	818162	A,T	intergenic_region	MODIFIER	LOC412955..LOC726804
LG2	818455	A,G	intergenic_region	MODIFIER	LOC412955..LOC726804
LG2	818499	C,T	intergenic_region	MODIFIER	LOC412955..LOC726804
LG2	818564	C,T	intergenic_region	MODIFIER	LOC412955..LOC726804
LG2	818604	A,T	intergenic_region	MODIFIER	LOC412955..LOC726804
LG2	818670	C,T	intergenic_region	MODIFIER	LOC412955..LOC726804
LG2	818767	A,G	intergenic_region	MODIFIER	LOC412955..LOC726804
LG2	820206	C,T	intergenic_region	MODIFIER	LOC412955..LOC726804
LG2	820444	C,T	intergenic_region	MODIFIER	LOC412955..LOC726804
LG2	820583	A,G	intergenic_region	MODIFIER	LOC412955..LOC726804
LG2	821096	A,T	intergenic_region	MODIFIER	LOC412955..LOC726804
LG2	821424	C,T	intergenic_region	MODIFIER	LOC412955..LOC726804
LG2	822319	C,T	intergenic_region	MODIFIER	LOC412955..LOC726804
LG2	822402	C,G	intergenic_region	MODIFIER	LOC412955..LOC726804
LG2	822920	C,T	intergenic_region	MODIFIER	LOC412955..LOC726804
LG2	823083	A,G	intergenic_region	MODIFIER	LOC412955..LOC726804
LG2	823087	A,C	intergenic_region	MODIFIER	LOC412955..LOC726804
LG2	823152	A,G	intergenic_region	MODIFIER	LOC412955..LOC726804
LG2	824142	C,T	intergenic_region	MODIFIER	LOC412955..LOC726804
LG2	824147	A,G	intergenic_region	MODIFIER	LOC412955..LOC726804
LG2	824256	A,G	intergenic_region	MODIFIER	LOC412955..LOC726804
LG2	824371	A,G	intergenic_region	MODIFIER	LOC412955..LOC726804
LG2	824564	C,T	intergenic_region	MODIFIER	LOC412955..LOC726804
LG2	824641	A,G	intergenic_region	MODIFIER	LOC412955..LOC726804
LG2	824890	C,T	intergenic_region	MODIFIER	LOC412955..LOC726804
LG2	824940	C,T	intergenic_region	MODIFIER	LOC412955..LOC726804
LG2	825335	A,G	intergenic_region	MODIFIER	LOC412955..LOC726804
LG2	825377	A,G	intergenic_region	MODIFIER	LOC412955..LOC726804
LG2	825396	A,G	intergenic_region	MODIFIER	LOC412955..LOC726804
LG2	825435	A,G	intergenic_region	MODIFIER	LOC412955..LOC726804
LG2	825518	A,T	intergenic_region	MODIFIER	LOC412955..LOC726804
LG2	825536	A,G	intergenic_region	MODIFIER	LOC412955..LOC726804
LG2	825974	A,G	intergenic_region	MODIFIER	LOC412955..LOC726804
LG2	826006	C,T	intergenic_region	MODIFIER	LOC412955..LOC726804
LG2	826738	A,G	intergenic_region	MODIFIER	LOC412955..LOC726804
LG2	826831	A,G	intergenic_region	MODIFIER	LOC412955..LOC726804
LG2	826897	A,C	intergenic_region	MODIFIER	LOC412955..LOC726804
LG2	827079	C,T	intergenic_region	MODIFIER	LOC412955..LOC726804
LG2	827223	A,G	intergenic_region	MODIFIER	LOC412955..LOC726804
LG2	827312	A,G	intergenic_region	MODIFIER	LOC412955..LOC726804
LG2	827376	A,G	intergenic_region	MODIFIER	LOC412955..LOC726804
LG2	827383	A,G	intergenic_region	MODIFIER	LOC412955..LOC726804
LG2	827425	A,G	intergenic_region	MODIFIER	LOC412955..LOC726804
LG2	827543	C,T	intergenic_region	MODIFIER	LOC412955..LOC726804
LG2	827586	A,G	intergenic_region	MODIFIER	LOC412955..LOC726804
LG2	827601	A,G	intergenic_region	MODIFIER	LOC412955..LOC726804
LG2	827667	C,T	intergenic_region	MODIFIER	LOC412955..LOC726804
LG2	827696	A,G	intergenic_region	MODIFIER	LOC412955..LOC726804
LG2	827715	A,G	intergenic_region	MODIFIER	LOC412955..LOC726804
LG2	827716	C,T	intergenic_region	MODIFIER	LOC412955..LOC726804
LG2	827719	A,T	intergenic_region	MODIFIER	LOC412955..LOC726804
LG2	827786	A,G	intergenic_region	MODIFIER	LOC412955..LOC726804
LG2	827798	A,G	intergenic_region	MODIFIER	LOC412955..LOC726804
LG2	827809	A,C	intergenic_region	MODIFIER	LOC412955..LOC726804
LG2	827859	A,T	intergenic_region	MODIFIER	LOC412955..LOC726804
LG2	827953	A,C	intergenic_region	MODIFIER	LOC412955..LOC726804
LG2	830791	C,T	intergenic_region	MODIFIER	LOC412955..LOC726804
LG2	830794	A,G	intergenic_region	MODIFIER	LOC412955..LOC726804
LG2	830960	A,G	intergenic_region	MODIFIER	LOC412955..LOC726804
LG2	830977	C,T	intergenic_region	MODIFIER	LOC412955..LOC726804
LG2	831021	C,T	intergenic_region	MODIFIER	LOC412955..LOC726804
LG2	831023	C,T	intergenic_region	MODIFIER	LOC412955..LOC726804
LG2	831099	A,G	intergenic_region	MODIFIER	LOC412955..LOC726804
LG2	831163	A,C	intergenic_region	MODIFIER	LOC412955..LOC726804
LG2	831235	C,T	intergenic_region	MODIFIER	LOC412955..LOC726804
LG2	831257	A,G	intergenic_region	MODIFIER	LOC412955..LOC726804
LG2	831271	C,T	intergenic_region	MODIFIER	LOC412955..LOC726804
LG2	831273	A,G	intergenic_region	MODIFIER	LOC412955..LOC726804
LG2	831282	C,G	intergenic_region	MODIFIER	LOC412955..LOC726804
LG2	831292	A,G	intergenic_region	MODIFIER	LOC412955..LOC726804
LG2	831408	C,T	intergenic_region	MODIFIER	LOC412955..LOC726804
LG2	831444	A,G	intergenic_region	MODIFIER	LOC412955..LOC726804
LG2	831459	C,T	intergenic_region	MODIFIER	LOC412955..LOC726804
LG2	831460	A,G	intergenic_region	MODIFIER	LOC412955..LOC726804
LG2	831523	C,T	intergenic_region	MODIFIER	LOC412955..LOC726804
LG2	831572	A,G	intergenic_region	MODIFIER	LOC412955..LOC726804
LG2	831610	C,T	intergenic_region	MODIFIER	LOC412955..LOC726804
LG2	831642	A,G	intergenic_region	MODIFIER	LOC412955..LOC726804
LG2	831766	C,T	intergenic_region	MODIFIER	LOC412955..LOC726804
LG2	832104	A,G	intergenic_region	MODIFIER	LOC412955..LOC726804
LG2	836039	C,T	intergenic_region	MODIFIER	LOC412955..LOC726804
LG2	836083	A,G	intergenic_region	MODIFIER	LOC412955..LOC726804
LG2	836704	C,T	intergenic_region	MODIFIER	LOC412955..LOC726804
LG2	836741	C,T	intergenic_region	MODIFIER	LOC412955..LOC726804
LG2	837066	A,G	intergenic_region	MODIFIER	LOC412955..LOC726804
LG2	837162	C,T	intergenic_region	MODIFIER	LOC412955..LOC726804
LG2	837554	A,G	intergenic_region	MODIFIER	LOC412955..LOC726804
LG2	837683	A,T	intergenic_region	MODIFIER	LOC412955..LOC726804
LG2	837805	C,T	intergenic_region	MODIFIER	LOC412955..LOC726804
LG2	837902	C,T	intergenic_region	MODIFIER	LOC412955..LOC726804
LG2	843743	C,T	intergenic_region	MODIFIER	LOC412955..LOC726804
LG2	843758	C,T	intergenic_region	MODIFIER	LOC412955..LOC726804
LG2	843766	A,G	intergenic_region	MODIFIER	LOC412955..LOC726804
LG2	866602	C,T	downstream_gene_variant	MODIFIER	LOC726804
LG2	871245	A,G	upstream_gene_variant	MODIFIER	LOC726804
LG2	871299	C,T	upstream_gene_variant	MODIFIER	LOC726804
LG2	871476	C,T	upstream_gene_variant	MODIFIER	LOC726804
LG2	871716	A,G	upstream_gene_variant	MODIFIER	LOC726804
LG2	872232	A,T	upstream_gene_variant	MODIFIER	LOC726804
LG2	873004	C,T	upstream_gene_variant	MODIFIER	LOC726804
LG2	873611	C,T	upstream_gene_variant	MODIFIER	LOC726804
[truncated: 16,274 more rows]
[truncated: 4 more columns]

## Sheet: S4
Table S4. Distribution of SNPs across the 16 chromosomes obtained in the different phases of the assay design.
Chromosome	Chromosome length (bp)	# SNPs	% SNPs per bp	# Fixed SNPs	% Fixed SNPs per # SNPs	% Fixed SNPs / total # fixed SNPs	Min. dist.fixed SNPs *	Max. dist. Fixed SNPs **	Mean fixed SNPs ***	Median fixed SNPs****	Final list	% Final list	M1	M2	M3	M4	M3+M4	M1+M3+M4	M1+M2+M3+M4
1	29889972	319827	1.33175	1815	0.567494	9.93323	1	2362312	16427.5	150.5	76	10.7345	3	3	4	3	7	10	13
2	15548170	168119	1.35588	1597	0.949922	8.74015	1	2568896	9253	130	69	9.74576	2	4	3	3	6	8	12
3	13232882	150586	1.407	699	0.464187	3.82553	1	690378	12993.5	178.5	38	5.36723	3	3	2	2	4	7	10
4	12717546	140106	1.37534	710	0.506759	3.88573	1	1269272	17667.4	165	28	3.9548	3	1	3	1	4	7	8
5	14362212	161302	1.3918	2200	1.3639	12.0403	1	1482242	6483.45	84	51	7.20339	3	4	6	3	9	12	16
6	18471256	203496	1.37438	985	0.484039	5.39076	1	2587074	18600	134	30	4.23729	3	2	3	3	6	9	11
7	13217096	149562	1.36687	400	0.267448	2.18914	1	2089092	30977.3	256	22	3.10734	1	1	1	2	3	4	5
8	13542079	138692	1.26644	838	0.604217	4.58625	1	1424995	13680.5	156	34	4.80226	1	2	2	1	3	4	6
9	11111876	130672	1.44718	568	0.434676	3.10858	1	1354570	18851.3	283	43	6.07345	4	2	2	3	5	9	11
10	12965184	120336	1.16969	649	0.539323	3.55188	1	1914843	19459.7	149	38	5.36723	2	4	2	3	5	7	11
11	14722280	150175	1.27786	4729	3.14899	25.8811	1	921495	3026.39	129	151	21.3277	5	4	4	3	7	12	16
12	11900578	134592	1.39287	825	0.612964	4.51511	1	1238194	13853.3	123	24	3.38983	3	2	1	2	3	6	8
13	10288349	112990	1.37337	416	0.368174	2.27671	1	2079625	24702.5	137	19	2.68362	1	2	3	2	5	6	8
14	10252677	108490	1.32402	618	0.569638	3.38222	1	1241188	14652.6	169	19	2.68362	1	0	1	5	6	7	7
15	10115434	95938	1.18659	452	0.471138	2.47373	1	1490842	18183.8	366	45	6.35593	2	2	2	1	3	5	7
16	7148992	81499	1.39981	771	0.946024	4.21957	1	859352	8479.51	97	21	2.9661	0	2	1	1	2	2	4
Total	219486583	2366382	1.07814	18272			1	2587074	11260.8	134	708		37	38	40	38	78	115	153
* Minimum distance among the fixed SNPs
** Maximum distance among the fixed SNPs
*** Mean distance among the fixed SNPs
**** Median distance among the fixed SNPs

## Sheet: S5
Table S5. Distribution of fixed SNPs by sequence ontology terms.
Sequence ontology terms	# Fixed SNPs
3_prime_UTR_variant	343
5_prime_UTR_variant	135
Missense_variant	47
Splice_donor_variant	2
Splice_region_variant	99
Downstream_gene_variant	1723
Intergenic_region	4257
Intragenic_variant	1
Intron_variant	7666
Non_coding_exon_variant	141
Stop_retained_variant	1
Synonymous_variant	783
Upstream_gene_variant	3074
Total	18272

## Sheet: S6
Table S6. Number of fixed SNPs distributed in 1,347 genic regions (±5 kb around coding sequences).
Gene	# of SNPs	BeeBase name
LOC100578038	8	GB48059
TyrR	11	NF
STXBP5	1	GB47351
LOC100578541	1	GB48788
Drl2	10	GB48816
HDAC4	1	GB43234
btsz	16	GB52239
DIP2	50	GB55237
LOC100578032	8	GB55237
Hlc	14	GB55090
Aats-gly	1	GB51999
LOC100578192	51	GB52002
Ca-beta	3	GB40089
Gad1	1	GB50011
Or141	2	GB50003
cnn	6	GB45937
Shal	11	GB42249
Hr46	13	GB47513
Fim	1	GB52427
Hsc70cb	3	GB50730
Rab26	13	GB53735
bif	1	GB49129
IGFn3-14	6	GB53012
Vps28	1	GB44136
Fucta	2	GB42984
IGFn3-10	1	GB40916
amon	1	GB48684
LOC100577158	11	GB44642
Pez	56	GB44486
PH4alphaEFB	11	GB41280
gro	12	GB41521
PGRP-LC	4	GB42500
Nep1	2	GB48055
eIF5	1	GB12506
nemy	6	GB53310
LOC100579027	2	GB42584
Fru	6	GB17617
Sin3A	2	GB53852
Ank	15	GB46564
hyd	2	GB45281
cv	1	GB55224
Tbp-1	5	GB49047
cnk	7	GB42716
Jarid2	4	GB42496
nwk	29	GB55146
Usp7	76	GB54054
TSG101	1	GB47658
Rad54	2	GB54657
LOC100578344	2	GB43000
SPATA20	101	GB55056
PRPF4	6	GB47383
RpS5a	5	GB11132
Taf6	1	GB43192
CkIIalpha	4	GB43105
Calx	5	GB48665
IGFn3-2	23	GB55483
SP33	4	GB50650
SP25	1	GB50648
Gld2	1	GB45270
Upf1	19	GB44890
ferrochelatase	7	GB42312
Syt4	1	GB40794
cdc2c	6	GB40222
Pfrx	7	GB40168
Csnk1a1	3	GB50193
Slip1	1	GB55520
AChE-1	1	GB43191
SK	13	GB45070
Su(fu)	1	GB55092
eIF2B-beta	8	GB55091
LOC100576616	1	GB40694
tok	6	GB52106
CYP18A1	1	GB54765
GckIII	7	GB50672
LOC410479	21	NF
CYP9Q1	2	GB43713
LOC410529	12	NF
StARD13	1	GB47370
Syx17	5	GB46404
GMCOX12	1	GB43007
Clk	1	GB48028
mbl	4	GB48026
Pygo	7	GB55474
fat-spondin	6	GB55389
Sbf	5	GB50853
Tdc2	1	GB55830
RabGAP12	2	GB55770
Trim9	5	GB44072
LOC411058	6	NF
kinesin-4A	7	GB46689
IGFn3-9	11	GB46759
GstZ1	2	GB48672
LOC411112	5	GB44636
Grx-like1	22	GB52955
NT-6	3	GB44295
slbo	1	GB14998
tgo	9	GB44259
ss	1	GB54493
Drep-2	1	GB41898
Fas1	78	GB15085
MTMR2	3	GB49124
rho-5	16	GB49046
btv	7	GB51191
Arc42	3	GB55568
Aats-val	4	GB45284
Nup133	3	GB44881
Gdi	1	GB55434
Khc	24	GB47281
tsu	3	GB49013
LOC100576507	68	GB49050
akirin	1	GB51067
Tctp	4	GB42809
La	13	GB42693
Patr-1	6	GB55269
Pgm1	2	GB54661
Wnt7	582	GB44402
rump	1	GB48604
Eh	1	GB49646
Vps36	6	GB50846
SP45	2	GB43369
POSH	4	GB55569
dia	4	GB55272
Cht3	12	GB43173
GABP-2	1	GB47627
CNOT1	4	GB42495
cl	8	GB46904
Mtor	1	GB54288
olf186-F	15	GB14753
csw	3	GB47575
Dhap-at	6	GB47571
nmdyn-D7	3	GB43365
Grip84	2	GB46012
IGFn3-6	51	GB53701
Shaw	2	GB49882
BicD	10	GB42781
tankyrase	3	GB49438
RhoBTB	26	GB49505
Ack	7	GB48061
Ge-1	6	GB40017
Hs3st-B	7	GB47229
Aats-phe	4	GB44144
Arp11	3	GB44879
CycD	4	GB40554
Rip11	11	GB55531
inaE	10	GB52082
LOC100577627	12	GB43338
bib	18	GB44889
Gli	13	GB45272
polo	1	GB45275
MTA1-like	1	GB44679
skp1	2	GB47146
Tesk1	3	GB54395
P58IPK	10	GB48812
Wnt6	26	GB45509
msn	1	GB51134
Sdc	4	GB54439
IGFn3-15	1	GB41645
Exn	22	GB43216
fus	5	GB49525
Sfmbt	1	GB16496
oxt	3	GB48487
Dctn1	1	GB50038
U2af50	8	GB46655
Arr2	2	GB51068
alphaCop	4	GB52435
Tim2	3	GB41002
LOC550816	11	NF
egl	1	GB44828
atl	92	GB44396
CstF-64	3	GB44830
SF3B3	5	GB44884
Dgk	37	GB40016
LOC100578788	6	GB54998
Gfr	1	GB54655
PMCA	2	GB43909
ken	3	GB50874
LOC551389	3	NF
snRNP70K	8	GB55250
ALDH1L2	1	GB43892
sxc	1	GB55247
Pdi	6	GB47336
Syx18	1	GB15087
LOC100577826	3	GB49404
fng	1	GB44913
SPH56	5	GB54775
SCR	3	GB51295
LOC551507	9	NF
Ero1L	12	GB55544
CYP6BD1	15	GB47279
cul-5	4	GB55475
mmd	24	GB41900
LOC100576396	9	GB15968
Myo20	1	GB54226
LOC100578926	8	GB47243
Ci	2	GB54885
Dspp	2	GB47551
Hcf	10	GB52436
LOC551828	25	GB55755
Mocs1	1	GB55466
Prosalpha5	6	GB44398
Duox	2	GB51481
LOC552033	3	GB46652
Noa36	1	GB40780
Vinc	2	GB54680
Syx8	2	GB43194
ems	2	GB52912
LOC552126	3	NF
beta4GalNAcTB	13	GB42231
vib	5	GB55440
Cda5	5	GB51063
Tango13	2	GB55786
GMCOX4	1	GB51815
drpr	12	GB54664
Taf7	3	GB46898
fh	8	GB42999
heph	24	GB48840
cpx	1	GB50064
Mad	1	NF
p16-ARC	2	GB46893
SP24	4	GB51631
Sytalpha	1	GB52956
SP31	15	GB47402
neur	4	GB55094
Fas3	50	GB17084
Con	31	GB53374
LOC724278	4	NF
LOC724349	1	NF
LOC724465	1	NF
Axin	17	GB47277
if	2	GB49921
LOC724555	3	NF
CalpC	8	GB42487
Hdc	11	GB47932
nau	16	GB55306
LOC724709	91	NF
Aats-met	6	GB50039
LOC724746	19	NF
Eg	2	GB51231
Myo9	15	GB42508
RpS11	6	GB46776
LOC724975	2	NF
Drep-1	1	GB55465
LOC725177	1	NF
LOC725243	2	NF
Tsen54	11	GB47570
LOC725329	14	NF
spel1	3	GB40028
Amci	1	GB50121
LOC725381	6	NF
Aats-glupro	12	GB47572
Mkrn1	5	GB55478
LOC100577956	3	GB48143
LOC725417	51	NF
LOC725452	2	NF
LOC100578395	8	GB48481
NaPi-T	2	GB47579
Gr3	1	GB40382
LOC725489	1	NF
LOC725564	2	NF
SP21	2	GB44149
LOC725655	2	NF
LOC725778	1	NF
Actn	3	GB43198
LOC725804	1	NF
B-gluc2	9	GB42981
Syt13	147	GB50729
Ggamma1	1	GB12060
Syt12	121	GB50845
Syx16	3	GB44069
kek2	103	GB42096
LOC725939	6	NF
LOC725978	1	NF
Myo18	1	GB55911
SP8	1	GB50013
msl-3	3	GB42770
LOC726152	3	NF
Gsc	21	GB45759
Jra	2	GB12004
Su(var)3-3	10	GB48386
LOC726491	10	NF
gry	2	GB55775
frtz	3	GB40363
rad50	2	GB42751
LOC100576345	3	GB54162
CPR23	5	GB52824
ANAPC1	2	GB49491
crp	1	GB48999
LOC100577116	2	GB52104
LOC100578302	7	GB43175
cort	21	GB42164
CCAPR	139	GB54316
Edem1	1	GB10575
Spase22-23	1	GB40800
LOC727133	3	NF
PPP4R2r	1	GB44904
ZC3H3	4	GB48465
CYP303A1	5	GB47752
gdl	2	GB14598
LOC727622	5	NF
Mir8	1	NF
Ks-1	42	NF
LOC100302106	2	NF
Mir14	3	NF
Mir985	9	NF
LOC100576207	10	NF
LOC100576215	1	NF
LOC100576228	17	NF
LOC100576235	1	NF
LOC100576239	1	NF
LOC100576240	1	NF
LOC100576275	7	NF
LOC100576283	12	NF
LOC100576299	2	NF
LOC100576317	21	NF
LOC100576330	1	NF
LOC100576371	4	NF
LOC100576375	13	NF
LOC100576376	8	NF
LOC100576380	3	NF
LOC100576448	1	NF
LOC100576469	1	NF
LOC100576475	19	NF
LOC100576500	1	NF
LOC100576503	10	NF
LOC100576509	7	NF
LOC100576518	2	NF
LOC100576526	10	NF
LOC100576541	12	NF
LOC100576567	2	NF
LOC100576573	1	NF
LOC100576582	1	NF
LOC100576593	1	NF
LOC100576597	9	NF
LOC100576603	20	NF
LOC100576605	1	NF
LOC100576626	7	NF
LOC100576639	1	NF
LOC100576642	39	NF
LOC100576644	2	NF
LOC100576658	1	NF
LOC100576711	1	NF
LOC100576712	14	NF
LOC100576751	3	NF
LOC100576766	2	NF
LOC100576771	6	NF
LOC100576782	30	NF
LOC100576790	17	NF
LOC100576809	3	NF
LOC100576824	6	NF
LOC100576825	19	NF
LOC100576846	4	NF
LOC100576873	2	NF
LOC100576876	2	NF
LOC100576884	9	NF
LOC100576889	17	NF
LOC100576906	8	NF
LOC100576907	1	NF
LOC100576925	6	NF
LOC100576928	5	NF
LOC100576941	3	NF
LOC100577005	4	GB44638
LOC100577012	22	NF
LOC100577070	12	NF
LOC100577088	1	NF
LOC100577090	21	NF
LOC100577104	2	NF
LOC100577163	17	NF
LOC100577175	25	NF
LOC100577176	11	NF
LOC100577182	1	NF
LOC100577206	56	NF
LOC100577211	1	NF
LOC100577236	8	NF
LOC100577260	5	NF
LOC100577271	11	NF
LOC100577349	1	NF
LOC100577357	1	NF
LOC100577380	10	NF
LOC100577390	1	NF
LOC100577406	1	NF
LOC100577428	2	NF
LOC100577470	10	NF
LOC100577542	16	NF
LOC100578050	18	GB46199
LOC100577559	18	NF
LOC100577572	15	NF
LOC100577581	1	NF
LOC100577597	11	NF
LOC100577603	2	NF
LOC100577609	6	NF
LOC100577615	3	NF
LOC100577623	1	NF
LOC100577630	1	NF
LOC100577709	4	NF
LOC100577738	2	NF
LOC100577780	25	NF
LOC100577802	16	NF
LOC100577804	32	NF
LOC100577830	3	NF
LOC100577848	1	NF
LOC100577857	1	NF
LOC100577860	7	NF
LOC100577861	14	NF
LOC100577881	7	NF
LOC100577904	14	NF
LOC100577910	1	NF
LOC100577957	1	NF
LOC100577974	9	NF
LOC100577975	1	NF
LOC100577976	2	NF
LOC100577999	1	NF
LOC100578012	2	NF
LOC100578033	2	NF
LOC100578054	18	NF
LOC100578065	1	GB54735
LOC100578101	13	NF
LOC100578103	3	NF
LOC100578106	1	NF
LOC100578139	1	NF
LOC100578138	3	GB53779
LOC100578197	4	NF
LOC100578236	1	NF
LOC100578264	88	NF
LOC100578270	22	NF
LOC100578295	23	NF
LOC100578336	4	NF
LOC100578352	21	NF
LOC100578364	9	NF
LOC100578396	2	NF
LOC100578398	6	NF
LOC100578410	1	NF
LOC100578461	8	NF
LOC100578425	24	GB47330
LOC100578469	6	NF
LOC100578471	4	NF
LOC100578489	2	NF
LOC100578509	5
LOC100578493	1	NF
LOC100578500	1	NF
LOC100578558	8	NF
LOC100578559	2	NF
LOC100578565	1	NF
LOC100578577	1	NF
LOC100578596	10	NF
LOC100578607	3	NF
LOC100578608	3	NF
LOC100578626	55	NF
Unc-89	1	NF
LOC100578632	2	NF
LOC100578643	19	NF
LOC100578673	3	NF
LOC100578687	3	NF
LOC100578688	1	NF
LOC100578328	4	GB52848
LOC100578717	1	NF
LOC100578739	11	NF
LOC100578742	3	NF
LOC100578749	6	NF
LOC100578756	1	NF
LOC100578761	1	NF
LOC100578771	6	NF
LOC100577940	4	GB52021
LOC100578846	4	NF
LOC100578851	1	NF
LOC100578866	16	NF
LOC100578868	5	NF
LOC100578869	1	NF
LOC100578900	2	NF
LOC100578911	1	NF
LOC100578944	9	NF
LOC100578949	1	NF
LOC100578974	14	NF
LOC100578980	9	NF
Vkr	1	NF
LOC100577770	8	NF
LOC100578342	4	NF
Pkcdelta	8	NF
LOC414039	2	GB10555
LOC410886	2	GB12243
LOC726330	26	GB13806
LOC411879	10	GB13929
LOC726706	2	GB14115
LOC408740	41	GB14128
LOC411557	6	GB15285
LOC725901	2	GB17447
LOC411347	12	GB17597
LOC551803	1	GB19037
LOC552443	1	GB19408
LOC725230	7	GB20104
LOC725387	2	GB40021
LOC410696	28	GB40027
LOC724496	1	GB40030
LOC410439	2	GB40061
LOC410442	19	GB40063
Foxp	4	GB40150
LOC725354	13	GB40155
LOC551248	10	GB40221
LOC412797	25	GB40227
LOC725246	1	GB40234
LOC413539	1	GB40237
LOC409257	13	GB40243
LOC412876	1	GB40280
LOC100576863	4	GB40340
LOC413618	6	GB40341
LOC552177	5	GB40348
LOC413185	25	GB40356
LOC412284	5	GB40357
LOC410142	4	GB40358
LOC551462	3	GB40361
LOC412308	2	GB40362
LOC551717	13	GB40377
PRF	1	GB40389
LOC413663	1	GB40515
LOC551780	5	GB40517
LOC725331	2	GB40519
LOC725573	11	GB40536
LOC551545	29	GB40537
LOC726537	3	GB40538
LOC726482	5	GB40540
LOC409089	8	GB40541
LOC551885	2	GB40543
LOC100576096	1	GB40548
LOC413619	9	GB40560
LOC724176	1	GB40561
LOC412200	1	GB40563
LOC411629	3	GB40564
LOC412863	5	GB40581
LOC724292	6	GB40648
Fstl5	3	GB40671
LOC409108	6	GB40690
LOC414021	2	GB40764
LOC414022	1	GB40765
LOC409360	2	GB40773
LOC413128	2	GB40907
LOC411021	5	GB40997
LOC724430	22	GB40998
LOC726485	1	GB41034
LOC409565	1	GB41156
LOC551314	2	GB41291
LOC724564	3	GB41295
LOC100578542	4	GB41296
sGCbeta-3	1	GB41314
LOC100576522	4	GB41316
LOC100576434	8	GB41317
LOC100578835	12	GB41325
LOC413686	3	GB41362
LOC552684	3	GB41366
LOC724170	2	GB41368
LOC411381	3	GB41369
LOC409043	16	GB41372
LOC100576404	4	GB41378
LOC411176	2	GB41414
LOC550921	11	GB41441
LOC411171	1	GB41442
LOC100576304	3	GB41459
LOC411163	2	GB41465
LOC725218	1	GB41467
LOC408889	1	GB41519
LOC411175	17	GB41520
LOC100578220	9	GB41544
LOC551409	19	GB41751
LOC100577901	1	GB41772
LOC408970	1	GB41773
LOC726658	3	GB41916
LOC552215	3	GB41917
Vhl	3	GB41942
Cpap3-d	1	GB41946
LOC100576936	7	GB41965
LOC100576746	1	GB41967
LOC551016	33	GB41989
LOC551203	2	GB42145
Nedd9	9	GB42156
LOC100578621	1	GB42184
LOC410772	5	GB42186
LOC726544	1	GB42188
LOC408579	7	GB42196
LOC100576762	8	GB42197
LOC408577	7	GB42200
LOC551647	27	GB42201
LOC100578913	6	GB42206
LOC552096	4	GB42210
LOC410688	14	GB42211
LOC724950	12	GB42215
LOC552251	2	GB42227
LOC552167	9	GB42230
LOC410689	18	GB42233
LOC724497	14	GB42236
LOC551911	2	GB42237
LOC408578	10	GB42252
LOC100576833	1	GB42258
LOC412926	9	GB42269
LOC100577577	1	GB42287
LOC551623	7	GB42292
LOC724284	1	GB42310
LOC725081	14	GB42329
LOC724994	2	GB42332
LOC100577959	5	GB42339
LOC411213	5	GB42408
LOC408922	56	GB42409
LOC100578816	2	GB42410
LOC411214	42	GB42411
LOC100578704	2	GB42412
LOC410119	6	GB42414
LOC727001	6	GB42416
LOC551998	1	GB42417
LOC412372	3	GB42418
LOC724863	5	GB42419
LOC412804	3	GB42420
LOC724518	1	GB42423
LOC100576293	6	GB42492
LOC724749	15	GB42493
LOC100578503	6	GB42494
LOC408923	2	GB42501
LOC100578137	3	GB42533
LOC413153	19	GB42534
LOC100577098	3	GB42552
LOC411229	1	GB42567
LOC409000	1	GB42584
Usp	82	GB42692
LOC412768	1	GB42704
LOC412770	9	GB42706
LOC413181	8	GB42707
LOC409804	2	GB42708
LOC409696	3	GB42714
LOC551996	1	GB42715
LOC725025	1	GB42717
LOC552515	2	GB42720
LOC725136	2	GB42721
LOC411922	3	GB42722
LOC409019	27	GB42725
LOC726213	9	GB42726
Para	6	GB42728
LOC409515	2	GB42732
LOC412091	41	GB42740
LOC726626	1	GB42742
LOC100577988	1	GB42744
LOC411476	2	GB42747
LOC552476	1	GB42749
LOC552217	3	GB42769
LOC412155	1	GB42771
LOC411923	6	GB42773
LOC413030	4	GB42775
LOC552529	1	GB42778
LOC551972	1	GB42779
LOC725076	2	GB42780
LOC409602	7	GB42794
NLG-5	22	GB42808
LOC411155	4	GB42976
LOC551188	4	GB42979
LOC100578460	11	GB42980
LOC100578168	49	GB42983
LOC100578201	21	GB42997
LOC409129	5	GB42998
LOC409596	1	GB43000
LOC409786	7	GB43054
LOC551624	2	GB43084
LOC726019	4	GB43094
LOC100577449	2	GB43104
LOC409766	16	GB43106
LOC100577364	1	GB43110
LOC100577520	5	GB43124
LOC409373	5	GB43126
LOC552695	1	GB43127
LOC100578939	5	GB43130
LOC552746	1	GB43131
LOC413427	3	GB43145
LOC409978	6	GB43147
LOC413336	1	GB43150
LOC726757	1	GB43151
LOC726814	7	GB43175
LOC409870	3	GB43180
LOC552799	5	GB43181
LOC100578413	10	GB43182
LOC100578976	7	GB43188
LOC413096	2	GB43212
LOC413097	21	GB43214
LOC409765	14	GB43215
Pkc	18	GB43222
nAChRa4	32	GB43275
LOC409077	2	GB43276
LOC550818	4	GB43282
LOC724612	10	GB43314
LOC413242	9	GB43338
LOC724907	7	GB43358
LOC724951	22	GB43360
LOC724995	7	GB43362
LOC725192	1	GB43366
nAChRa6	1	GB43416
LOC724736	10	GB43476
LOC724336	1	GB43495
LOC412623	1	GB43743
LOC411936	2	GB43750
LOC413256	15	GB43751
LOC100577524	7	GB43759
LOC409822	16	GB43778
LOC412424	4	GB43781
LOC724804	3	GB43782
LOC100577430	8	GB43784
LOC413977	2	GB43786
LOC413294	6	GB43787
LOC100578067	14	GB43791
LOC411373	12	GB43792
LOC411374	16	GB43794
LOC409455	2	GB43847
LOC727408	2	GB43897
LOC413054	1	GB43935
LOC725194	7	GB43938
LOC727447	16	GB43945
LOC725750	23	GB43960
LOC409061	4	GB43963
LOC552468	2	GB43977
LOC725012	2	GB44010
LOC725092	23	GB44011
LOC411209	1	GB44017
LOC408920	3	GB44020
LOC413138	7	GB44067
LOC408782	1	GB44133
LOC410994	2	GB44134
LOC413141	2	GB44143
LOC409697	3	GB44213
LOC411201	4	GB44279
LOC552605	2	GB44293
LOC725516	1	GB44327
LOC100576784	2	GB44345
LOC550970	5	GB44368
LOC412443	5	GB44397
LOC551929	118	GB44399
LOC726806	26	GB44400
LOC412442	9	GB44404
LOC724307	24	GB44470
LOC100579007	14	GB44479
LOC411113	45	GB44482
LOC724743	2	GB44483
LOC408845	62	GB44485
LOC406081	1	GB44549
LOC411116	1	GB44567
LOC100578865	1	GB44629
LOC408847	20	GB44631
LOC411110	1	GB44640
LOC408843	4	GB44642
LOC408842	3	GB44643
LOC411104	3	GB44663
LOC413319	1	GB44676
LOC550684	1	GB44826
LOC411343	13	GB44831
LOC724356	37	GB44862
LOC100578726	1	GB44863
LOC100576421	24	GB44876
LOC409184	3	GB44880
LOC552843	1	GB44882
LOC550984	18	GB44885
LOC551146	3	GB44886
LOC725245	19	GB44888
LOC409636	2	GB44893
LOC411861	3	GB44895
LOC552714	1	GB44901
LOC410352	1	GB45001
LOC410341	12	GB45017
LOC410337	1	GB45028
LOC100577879	1	GB45092
LOC410316	10	GB45111
LOC100577801	10	GB45131
LOC552651	1	GB45137
LOC409241	1	GB45263
LOC409634	7	GB45265
LOC100576717	5	GB45266
cope	1	GB45267
LOC725288	15	GB45273
LOC100578745	4	GB45274
LOC551061	22	GB45277
LOC725051	28	GB45278
LOC725822	5	GB45279
LOC412409	1	GB45280
LOC413145	2	GB45285
LOC551211	30	GB45286
RCC1	6	GB45490
LOC726034	3	GB45491
LOC410685	2	GB45503
LOC409411	1	GB45543
LOC100576384	1	GB45612
LOC100576908	1	GB45679
LOC411609	13	GB45775
LOC410639	23	GB45938
LOC410655	6	GB45988
LOC551760	45	GB46006
LOC551788	15	GB46007
LOC413746	13	GB46008
LOC551924	19	GB46013
LOC551973	7	GB46014
LOC100578105	1	GB46029
LOC100576568	9	GB46064
LOC100578602	40	GB46065
LOC551952	4	GB46067
LOC409459	4	GB46069
LOC727497	6	GB46070
LOC410054	5	GB46071
LOC551865	52	GB46073
LOC100577491	5	GB46074
LOC726566	1	GB46173
LOC411827	20	GB46209
LOC726786	3	GB46287
LOC409692	24	GB46342
LOC725818	3	GB46403
LOC410718	27	GB46526
LOC725325	1	GB46579
LOC408701	4	GB46586
LOC725009	6	GB46590
LOC725089	1	GB46591
LOC100578611	24	GB46593
LOC412331	3	GB46594
LOC413934	1	GB46597
LOC409569	2	GB46598
LOC724768	1	GB46601
Fuctb	4	GB46603
LOC551229	5	GB46605
LOC550701	5	GB46606
LOC409280	11	GB46610
LOC100577693	1	GB46620
LOC410290	1	GB46621
LOC410291	9	GB46638
LOC100577250	2	GB46651
LOC724361	2	GB46653
LOC551532	2	GB46654
LOC100577378	1	GB46657
LOC410375	8	GB46663
LOC725015	1	GB46684
LOC411065	2	GB46686
LOC552195	2	GB46687
LOC725212	1	GB46688
LOC411070	1	GB46691
LOC725361	1	GB46692
LOC725732	3	GB46700
LOC725833	3	GB46703
LOC100577584	1	GB46765
LOC552486	3	GB46766
LOC725476	1	GB46771
LOC413527	1	GB46789
LOC413021	14	GB46795
LOC724168	8	GB46797
LOC410961	33	GB46892
LOC412159	4	GB46894
LOC552603	4	GB46895
LOC100577681	4	GB46897
LOC552551	2	GB46899
LOC726857	3	GB46900
LOC552489	10	GB46902
LOC412419	6	GB46903
LOC726870	9	GB46907
LOC552573	1	GB46908
LOC552613	2	GB46909
LOC413363	2	GB46910
LOC412160	2	GB46911
LOC411746	6	GB47073
LOC409185	3	GB47075
LOC100577754	6	GB47090
LOC724770	9	GB47226
RpL32	8	GB47227
LOC411364	1	GB47235
LOC412865	26	GB47258
LOC413134	7	GB47274
LOC413816	65	GB47278
LOC409385	12	GB47280
LOC100578581	2	GB47283
LOC550794	9	GB47284
LOC408348	29	GB47285
LOC409921	4	GB47319
LOC100578466	3	GB47330
LOC551586	38	GB47331
LOC727048	3	GB47332
LOC411707	4	GB47333
LOC412174	4	GB47338
LOC100578386	32	GB47339
LOC726237	20	GB47341
LOC412949	26	GB47387
LOC551843	1	GB47389
LOC413674	4	GB47392
LOC410710	1	GB47395
LOC724373	1	GB47400
LOC100577942	1	GB47401
LOC724281	32	GB47490
LOC724762	2	GB47497
LOC410021	15	GB47499
LOC410022	1	GB47500
LOC409690	1	GB47502
LOC412948	3	GB47503
LOC725272	1	GB47504
LOC100577019	14	GB47508
LOC410649	241	GB47566
LOC551436	3	GB47573
LOC100576544	1	GB47576
LOC551151	1	GB47577
LOC409655	38	GB47584
LOC100577886	8	GB47596
LOC726021	1	GB47615
LOC725662	3	GB47628
LOC551106	1	GB47629
LOC100578035	2	GB47630
LOC100578071	1	GB47631
LOC551374	4	GB47632
Su(var)3-9	6	GB47635
Srp54	5	GB47657
LOC727299	2	GB47659
LOC412423	1	GB47660
LOC725316	3	GB47753
LOC100578943	4	GB47754
LOC410465	2	GB47791
LOC726102	1	GB47814
LOC408860	2	GB47815
LOC411122	8	GB47816
LOC726025	11	GB47817
nAChRa3	53	GB47845
LOC411121	2	GB47846
LOC100576848	1	GB47847
LOC408859	17	GB47849
LOC727399	12	GB48034
LOC413047	1	GB48046
Ecr	20	GB48059
LOC413048	2	GB48066
LOC551804	1	GB48121
LOC409903	1	GB48331
LOC413683	18	GB48336
LOC410234	2	GB48384
LOC100576957	8	GB48401
LOC409472	10	GB48452
LOC100578920	6	GB48464
LOC412624	5	GB48467
LOC413481	1	GB48474
Fur1	7	GB48481
LOC410475	29	GB48482
LOC725543	6	GB48483
LOC727277	1	GB48488
LOC552477	10	GB48489
LOC409292	2	GB48527
LOC409293	5	GB48603
LOC408894	5	GB48608
LOC551258	1	GB48670
LOC552413	2	GB48671
LOC414032	8	GB48675
LOC410189	20	GB48745
LOC724458	14	GB48760
LOC100576130	1	GB48796
LOC100576916	9	GB48844
LOC551296	19	GB48859
LOC552685	1	GB48861
LOC409678	2	GB48868
LOC551459	4	GB48886
LOC726766	1	GB48923
LOC551637	1	GB48925
LOC100578467	2	GB48935
LOC413576	4	GB48936
Cad	1	GB48966
LOC409199	2	GB49012
LOC412007	11	GB49017
LOC100576734	3	GB49018
LOC411779	2	GB49048
LOC411780	1	GB49050
LOC408759	12	GB49076
LOC411564	4	GB49078
LOC413812	41	GB49087
LOC551396	3	GB49089
LOC724920	2	GB49102
LOC551291	9	GB49106
LOC551430	5	GB49108
LOC551458	3	GB49110
LOC100577638	11	GB49123
LOC409856	7	GB49150
LOC410094	3	GB49165
LOC408645	26	GB49273
LOC551941	4	GB49282
LOC552765	1	GB49296
LOC726065	2	GB49309
LOC410166	2	GB49391
LOC724295	13	GB49439
LOC726494	2	GB49457
LOC411849	2	GB49458
LOC726416	4	GB49459
LOC413795	2	GB49481
LOC408543	11	GB49484
LOC726436	1	GB49485
LOC409440	1	GB49486
LOC726509	1	GB49487
LOC552745	2	GB49488
LOC411730	5	GB49489
LOC551438	1	GB49490
LOC552109	1	GB49495
LOC100576221	2	GB49500
LOC100578592	6	GB49502
LOC100576262	11	GB49503
LOC409740	4	GB49504
Gfat2	4	GB49534
Camkii	19	GB49535
LOC411048	52	GB49567
LOC726377	3	GB49648
LOC408339	25	GB49664
LOC410294	17	GB49666
LOC409780	57	GB49723
LOC410853	4	GB49778
LOC100578853	10	GB49864
LOC726510	5	GB49998
LOC726459	2	GB50001
LOC408511	5	GB50004
LOC552461	2	GB50005
LOC726041	7	GB50014
LOC100577656	2	GB50040
LOC410585	1	GB50219
LOC552633	4	GB50221
LOC726069	1	GB50222
LOC100576432	3	GB50229
LOC552410	1	GB50230
LOC408811	3	GB50390
LOC411030	5	GB50392
LOC408810	10	GB50397
LOC100578609	5	GB50398
mamo	8	GB50425
LOC413112	2	GB50443
LOC100576163	29	GB50444
LOC725794	22	GB50445
LOC725701	1	GB50447
LOC100578248	5	GB50448
LOC100577798	3	GB50486
LOC724739	8	GB50491
LOC100578714	6	GB50492
LOC724847	5	GB50540
LOC408412	10	GB50663
LOC410428	2	GB50669
LOC408409	1	GB50679
LOC726093	2	GB50683
LOC408411	4	GB50686
LOC409829	1	GB50694
LOC410884	1	GB50722
LOC412127	1	GB50724
LOC551508	1	GB50725
LOC726009	2	GB50728
LOC725789	4	GB50731
LOC725757	12	GB50732
LOC100576512	16	GB50733
LOC725625	13	GB50734
LOC725588	9	GB50837
LOC725742	4	GB50840
LOC725826	11	GB50841
LOC412077	1	GB50847
LOC413955	1	GB50852
LOC726187	1	GB50854
LOC551254	1	GB50857
LOC410885	2	GB50858
LOC100577981	1	GB50893
LOC100577573	1	GB50907
LOC100577138	46	GB50909
LOC100577004	2	GB50911
LOC726121	4	GB50973
LOC410204	7	GB50974
LOC552143	1	GB50981
LOC552189	2	GB50984
LOC408292	1	GB50985
LOC100576217	8	GB50987
LOC408297	5	GB51048
LOC410208	3	GB51064
LOC409552	3	GB51065
LOC552169	4	GB51066
LOC552015	2	GB51070
LOC551986	1	GB51071
LOC550651	3	GB51072
LOC100576963	1	GB51144
LOC725799	2	GB51209
LOC412858	1	GB51385
LOC412859	38	GB51391
LOC410091	45	GB51479
LOC100577174	2	GB51515
LOC413968	9	GB51545
LOC724195	4	GB51630
LOC413585	59	GB51774
LOC410148	2	GB51782
LOC410149	21	GB51783
LOC100577908	6	GB51786
LOC410058	10	GB51787
LOC409090	1	GB51800
LOC408390	1	GB51967
LOC552190	3	GB51979
LOC408393	32	GB52002
LOC410393	1	GB52063
LOC412116	2	GB52075
Per	13	GB52077
LOC552397	1	GB52090
LOC100576705	2	GB52096
LOC726709	19	GB52109
LOC408389	52	GB52114
LOC100577809	2	GB52235
LOC408618	1	GB52266
LOC100577933	2	GB52268
Nrx-1	4	GB52279
LOC100579056	1	GB52303
LOC408822	7	GB52304
LOC724561	1	GB52325
LOC100576449	20	GB52328
LOC552075	1	GB52347
LOC408697	6	GB52432
LOC726899	11	GB52437
LOC726924	13	GB52438
LOC100577827	1	GB52451
LOC100578356	1	GB52453
LOC410877	1	GB52458
LOC100576403	8	GB52460
LOC413350	1	GB52504
LOC725541	11	GB52553
LOC551432	7	GB52595
LOC725578	1	GB52634
LOC725754	6	GB52708
LOC410537	9	GB52721
LOC408473	6	GB52757
LOC408471	7	GB52759
LOC410535	9	GB52761
LOC100576805	1	GB52767
LOC410530	8	GB52768
LOC412941	2	GB52793
LOC411651	6	GB52825
LOC100578705	3	GB52848
LOC726699	2	GB52877
LOC410633	16	GB52913
LOC724172	1	GB52925
sGC-alpha1	8	GB52929
LOC100577272	2	GB53001
LOC408767	11	GB53008
LOC408775	1	GB53038
LOC100578989	2	GB53078
LOC727092	6	GB53100
Apd-3	6	GB53114
LOC411054	10	GB53126
LOC100578557	7	GB53142
Psq	3	GB53296
LOC552803	2	GB53297
LOC411846	3	GB53300
LOC725970	9	GB53305
LOC408992	1	GB53306
LOC552749	4	GB53307
LOC726991	1	GB53365
LOC727000	3	GB53396
nAChRa9	2	GB53427
LOC411306	1	GB53431
LOC100577636	33	GB53527
LOC410933	75	GB53637
LOC100578314	1	GB53682
LOC725792	21	GB53688
LOC100578888	5	GB53737
LOC408942	3	GB53782
LOC408944	4	GB53787
LOC411227	4	GB53788
LOC726210	2	GB53791
LOC100578207	3	GB53792
LOC100577574	1	GB53811
LOC409795	60	GB53821
LOC724779	13	GB53830
LOC724885	16	GB53835
Glurb	1	GB53857
LOC551812	1	GB53861
LOC724993	13	GB53925
LOC412354	1	GB53970
LOC410756	5	GB53976
LOC411345	1	GB54005
LOC410304	15	GB54030
LOC551114	58	GB54032
LOC411795	18	GB54033
LOC727236	59	GB54035
LOC727502	213	GB54037
LOC409470	118	GB54040
LOC412606	30	GB54042
LOC552085	21	GB54044
LOC413827	47	GB54045
LOC552480	21	GB54047
LOC552056	6	GB54049
LOC551379	35	GB54050
LOC409136	20	GB54052
LOC411796	36	GB54056
LOC551162	26	GB54057
LOC409985	4	GB54114
LOC410001	1	GB54272
LOC100577769	1	GB54303
LOC724468	38	GB54308
LOC724126	3	GB54315
LOC100576709	5	GB54320
LOC409953	1	GB54341
LOC409604	1	GB54347
LOC409384	1	GB54372
LOC726864	2	GB54393
LOC408963	19	GB54496
LOC725870	3	GB54551
LOC726190	3	GB54557
LOC725584	7	GB54647
LOC725503	6	GB54649
LOC413515	2	GB54650
LOC100578560	2	GB54652
Snf	1	GB54653
LOC100577909	2	GB54654
LOC100578262	2	GB54658
LOC411742	4	GB54659
LOC552053	1	GB54660
LOC100577797	1	GB54662
LOC552784	3	GB54675
LOC552155	1	GB54681
LOC551194	1	GB54683
LOC550659	2	GB54684
LOC413517	1	GB54687
LOC552258	1	GB54689
LOC408547	14	GB54690
LOC100578321	1	GB54728
LOC551392	9	GB54741
LOC408397	7	GB54747
LOC410406	17	GB54767
arm	4	GB54774
LOC551533	1	GB54776
LOC100576132	1	GB54923
LOC409251	1	GB54927
LOC727452	3	GB54929
LOC551071	29	GB54998
LOC408642	2	GB54999
LOC725460	27	GB55000
Dsx	9	GB55036
LOC550987	24	GB55053
LOC724397	56	GB55054
LOC551883	1266	GB55059
LOC724287	157	GB55060
LOC726039	44	GB55080
LOC408370	5	GB55081
LOC550854	10	GB55082
LOC411602	20	GB55144
LOC727495	9	GB55147
LOC551486	6	GB55148
LOC409534	12	GB55151
LOC410299	82	GB55183
LOC100576289	27	GB55191
LOC100577771	13	GB55231
LOC725274	11	GB55232
LOC725424	11	GB55233
LOC725581	1	GB55239
LOC100578246	2	GB55241
LOC411910	3	GB55264
LOC409238	5	GB55268
LOC724411	3	GB55274
LOC551703	4	GB55275
LOC100578721	4	GB55281
LOC412436	9	GB55307
LOC725386	1	GB55335
LOC410852	13	GB55350
LOC100576796	27	GB55435
LOC411906	4	GB55438
LOC725441	6	GB55439
LOC409164	1	GB55441
LOC724341	9	GB55443
LOC409430	1	GB55444
LOC552311	6	GB55445
A4	2	GB55452
LOC724792	3	GB55455
LOC726570	2	GB55456
LOC725376	2	GB55457
LOC409086	5	GB55463
LOC552037	5	GB55464
LOC724852	1	GB55469
LOC410812	2	GB55472
LOC552620	8	GB55476
LOC725473	4	GB55479
LOC100578899	44	GB55480
LOC413207	11	GB55482
LOC409820	3	GB55484
LOC408649	5	GB55527
LOC552319	6	GB55528
LOC410130	3	GB55529
LOC725828	9	GB55530
LOC413209	20	GB55532
LOC409034	25	GB55538
LOC100577742	3	GB55539
LOC552580	8	GB55540
CSP2	10	GB55547
LOC408660	3	GB55556
LOC724986	1	GB55557
LOC409088	1	GB55558
LOC409087	2	GB55559
LOC552012	1	GB55560
LOC725138	1	GB55561
LOC726589	1	GB55564
LOC412315	2	GB55566
LOC724299	59	GB55567
LOC552562	8	GB55570
LOC552595	3	GB55571
LOC411766	4	GB55573
LOC409192	1	GB55574
LOC408661	29	GB55576
LOC726461	3	GB55578
LOC552362	1	GB55692
LOC409986	1	GB55693
LOC725801	11	GB55722
LOC725935	1	GB55723
LOC410353	7	GB55730
LOC410951	1	GB55760
LOC100578399	2	GB55769
LOC726584	1	GB55773
LOC724129	2	GB55779
LOC724853	4	GB55784
LOC410941	4	GB55811
LOC551479	3	GB55827
LOC410949	1	GB55829
LOC726282	5	GB55834
LOC409670	7	GB55881
LOC100576697	2	NF
LOC100578629	4	NF
LOC100578804	1	NF
Rapgap1	1	GB48788
CYP306A1	21	GB54743
Pmi	4	GB55835
puc	20	GB44634
SVP	1	GB17100
sgg	4	GB53394
Pli	2	GB44935
Su(z)12	2	GB47334
Mf	3	GB42792
Amph	20	GB43280
LOC409956	24	NF
RecQ4	15	GB55142
Snail	3	GB53867
Mxp	1	GB51302
oc	18	GB45500
plexA	5	GB55020
trpgamma	25	GB55618
nmo	13	GB55855
PSR	1	GB46775
CTL12	12	GB43983
Nup214	5	NF
Lkr	3	GB52101
PKD	8	GB47633
nrm	14	GB43497
sra	5	GB55542
Wnt10	12	GB45511
Nup107	8	GB47391
RnrS	1	GB54427
RabGAP7	14	GB47636
ns3	4	GB40342
muskelin	3	GB43213
RpS7	1	GB47590
mRpL19	14	GB55477
Nan	12	GB44065
ns1	6	GB54314
SP10	11	GB49440
Syn1	14	GB54295
LOC725784	1	NF
Pkn	16	GB55190
RpS27	1	GB13072
LOC726410	36	NF
Pain	34	GB46068
LOC726804	16	NF

## Sheet: S7
Table S7. Significantly enriched gene ontology (GO) terms (P-value < 0.05) for the 1,347 genes harbouring fixed SNPs.
Category	Term	Count	%	P-value	Fold enrichment	Genes
KEGG_PATHWAY	ame00970:Aminoacyl-tRNA biosynthesis	12	1.07047	0.00165159	2.87805	GB42721, GB47333, GB50039, GB49485, GB47572, GB49488, GB42773, GB44144, GB40563, GB51999, GB42742, GB45284
KEGG_PATHWAY	ame04310:Wnt signaling pathway	15	1.33809	0.00192358	2.44363	GB12004, GB43222, GB48608, GB54774, GB45511, GB50193, GB53394, GB55855, GB44402, GB50725, GB47277, GB43105, GB49535, GB45509, GB40554
KEGG_PATHWAY	ame03015:mRNA surveillance pathway	13	1.15968	0.0292082	1.93524	GB13929, GB42720, GB48670, GB46070, GB49013, GB46014, GB40560, GB42708, GB55444, GB44890, GB40341, GB53821, GB44830
KEGG_PATHWAY	ame04931:Insulin resistance	10	0.892061	0.0341985	2.15854	GB47575, GB44020, GB41645, GB53394, GB42708, GB55247, GB42200, GB49534, GB55444, GB49439
GOTERM_BP_DIRECT	GO:0006915~apoptotic process	6	0.535236	0.00764805	4.35016	GB55569, GB48671, GB41898, GB44483, GB55465, GB41467
GOTERM_BP_DIRECT	GO:0006355~regulation of transcription, DNA-templated	29	2.58698	0.00558811	1.67092	GB42227, GB44663, GB48608, GB44470, GB45500, GB41520, GB42770, GB54030, GB41521, GB48386, GB53852, GB41317, GB40519, GB48966, GB47628, GB43792, GB43791, GB43778, GB48452, GB52077, GB42707, GB52912, GB43794, GB45759, GB52114, GB51295, GB50686, GB47400, GB47401
GOTERM_MF_DIRECT	GO:0043565~sequence-specific DNA binding	26	2.31936	0.0128489	1.63653	GB12004, GB48121, GB42227, GB44663, GB44470, GB45500, GB42692, GB54030, GB43847, GB55036, GB51302, GB48059, GB14998, GB48966, GB43792, GB52912, GB43794, GB45759, GB40150, GB42329, GB44679, GB51295, GB47400, GB53100, GB47401, GB46069
GOTERM_MF_DIRECT	GO:0003700~transcription factor activity, sequence-specific DNA binding	21	1.87333	0.0178654	1.70477	GB12004, GB48121, GB50858, GB49391, GB42706, GB42692, GB52721, GB43847, GB42501, GB55036, GB51302, GB40150, GB52761, GB42329, GB14998, GB44679, GB51295, GB53100, GB48028, GB50732, GB55445
GOTERM_MF_DIRECT	GO:0003677~DNA binding	36	3.21142	0.0492777	1.35369	GB50858, GB45001, GB53296, GB41368, GB20104, GB53867, GB52235, GB52595, GB48386, GB48923, GB55532, GB52304, GB40519, GB40063, GB48760, GB49391, GB43791, GB47331, GB43778, GB40362, GB54654, GB42706, GB52721, GB40280, GB47504, GB42230, GB45679, GB52761, GB52114, GB55527, GB43151, GB50686, GB44890, GB50732, GB48028, GB55445
GOTERM_MF_DIRECT	GO:0004867~serine-type endopeptidase inhibitor activity	4	0.356824	0.0230901	5.79079	GB40356,	GB46795,	GB55389,	GB50121
GOTERM_MF_DIRECT	GO:0000287~magnesium ion binding	8	0.713649	0.034916	2.48177	GB42722, GB54661, GB40362, GB44067, GB55574, GB44144, GB48527, GB50443
GOTERM_CC_DIRECT	GO:0005737~cytoplasm	36	3.21142	0.0119362	1.49798	GB49495, GB47633, GB46012, GB46657, GB42773, GB44144, GB40563, GB42721, GB43147, GB48672, GB50728, GB54372, GB47284, GB46074, GB47333, GB49485, GB44486, GB49013, GB49488, GB40389, GB54303, GB44133, GB44134, GB51071, GB47503, GB50229, GB47575, GB47573, GB43110, GB43938, GB46404, GB44398, GB49047, GB51999, GB44890, GB48028
GOTERM_CC_DIRECT	GO:0005634~nucleus	66	5.8876	0.0124177	1.31345	GB42494, GB50858, GB42227, GB45500, GB47635, GB40560, GB41368, GB42692, GB20104, GB53867, GB42693, GB50491, GB54030, GB43192, GB43847, GB52235, GB51302, GB48059, GB48386, GB52304, GB55532, GB40519, GB48966, GB44010, GB43792, GB43791, GB49567, GB54303, GB42706, GB42707, GB43794, GB45759, GB52114, GB44679, GB51295, GB53100, GB48028, GB48121, GB48608, GB44663, GB44470, GB41520, GB42770, GB41521, GB5…

## Sheet: S8
Table S8. Primers used for genotyping the 153 highly-informative SNPs in the Agena Bioscience MassARRAY® MALDI-TOF platform.
Linkage group	Position	SNP variants	Assay	PCR primer (F)	PCR primer (R)	iPLEX primer
LG4	2035373	C,T	M1	ACGTTGGATGAGAGAGGAAAAAATAGAGGG	ACGTTGGATGCGCCACGAGCAAAGATAAAG	ATCTGCTTTCCCCCT
LG12	11656097	A,G	M1	ACGTTGGATGATGGAGATTGGAACGATCGG	ACGTTGGATGTTCCCCGTAACCTTGCATTC	TTCCGTCCTTCAACC
LG14	2562060	C,T	M1	ACGTTGGATGTTCCGATTACGTAGGAGGTC	ACGTTGGATGTGTATAAAACACGCACACG	ACGCACACGTGCATA
LG12	11277754	A,G	M1	ACGTTGGATGGTGTGTAACCGATCGCTTTG	ACGTTGGATGCCGTGACACATTCGTATTCC	CCTCGGGATCTACAAC
LG2	14684842	A,G	M1	ACGTTGGATGAGCTTAATGTTTTATTATAC	ACGTTGGATGAAAAAAAAGCAGCATGCGGG	AGCATGCGGGTATTAA
LG11	13962409	C,T	M1	ACGTTGGATGTTGAACGGAGAACGATCGAG	ACGTTGGATGGACGAATCAAGGACGCAAAG	CCAAGATTCGTGTCCGC
LG10	8884847	G,T	M1	ACGTTGGATGATAGGGAGATGGAGAAACGC	ACGTTGGATGCGTCAGTATACATCGTCTGG	GGTCTGGAACAACGGGT
LG11	14276377	A,G	M1	ACGTTGGATGCCTATGTTAAATATAAATCG	ACGTTGGATGCTTTATTTTGAGTGAAGTTG	GAGTGAAGTTGCGTAAG
LG8	7561535	C,T	M1	ACGTTGGATGAACACAGACGACAATGAGCC	ACGTTGGATGATTCCCTCCAGTTTCAATCG	TCGAACATCCCAGTTCAA
LG11	1066826	C,T	M1	ACGTTGGATGCATACAAAGCGAAAATGCTC	ACGTTGGATGGCGTGCTTCTGGCGATAAAT	AATGATCCCGATAACCAC
LG9	1726649	C,T	M1	ACGTTGGATGCCGATATGTTTCGACACGTT	ACGTTGGATGGTGTCGATTATTTCGATTATC	AGAATTAAGGAAGGGCGT
LG3	9245364	C,T	M1	ACGTTGGATGGAAAAAACTTGTGCTTTCT	ACGTTGGATGCGTGCGTGTACATGCCATTC	ACATTCAAACGTACGAAAT
LG13	6095114	C,T	M1	ACGTTGGATGGAAAAAAGAGAGGGAATGGG	ACGTTGGATGTCTCGAACGCTTTGCAACAG	GTCGATTCTTTCTCCTTTTC
LG11	3032968	C,T	M1	ACGTTGGATGTTACACTTACTGTTCTCTC	ACGTTGGATGAGGACACGAGACATCCATTG	TCTCCATTGGAAACTCTGTG
LG1	16925674	C,T	M1	ACGTTGGATGCTCGCGTATAACTCGCGTTG	ACGTTGGATGCACCCGACGTTTACGATCTT	CGATCTTATTCTGGAAGAGG
LG3	5072613	C,T	M1	ACGTTGGATGACACAGCCTCCTTATGAAGC	ACGTTGGATGGAGATTCAGCTTGACTACAT	AACCTGACTACATTTTCCCCA
LG9	5052619	A,G	M1	ACGTTGGATGAACACACATTGAGGTTTCGC	ACGTTGGATGTAGTACGTGTGAGAGAAGGG	TACGGGTATGTTCAGTTTTGC
LG6	5899767	C,T	M1	ACGTTGGATGAGAAATCAGCCCAGTCTTCG	ACGTTGGATGGTTTGCCACTAGCACAAGAC	CTTCCACTTTCTAGCTATCAAC
LG12	10627493	C,T	M1	ACGTTGGATGCCCTCTCTTCTTCGACCATA	ACGTTGGATGGCGGTCACCGATATAAATTC	TCTCAAACCGATCAACCGAGCG
LG6	9536686	A,G	M1	ACGTTGGATGGGGATACACCATCGGTTAAT	ACGTTGGATGTGCGTCGTGTTGCATTACTC	AGTAATCGCGAGTACACTTTAA
LG1	26084387	A,G	M1	ACGTTGGATGCACTCGTCTATACGATAAAG	ACGTTGGATGCAACGTGTCCATCGCTTTTG	AGGGTGGACAATGTTTAAAGCG
LG6	6014500	A,G	M1	ACGTTGGATGTCACCGCTGTCATAAAACGC	ACGTTGGATGTCAAAGCATTGGATAAGACG	ATGCGTTTCATTAAAATCGAGAT
LG2	5484968	A,G	M1	ACGTTGGATGCTTTTGCATTTCATTGAAGG	ACGTTGGATGCGTTTAGTCAGTCAGTCTTG	AGTCAGTCTTGATAAATTAGATG
LG10	12699172	A,G	M1	ACGTTGGATGGTAATAGGAATTTGTGGCCG	ACGTTGGATGAAATGGTCGAAAATCGTCGC	CTCCGGGATTAAGATGGAGGAGG
LG7	9005751	C,T	M1	ACGTTGGATGGGAAATCATCCAAACTCAGC	ACGTTGGATGTCCGCCATAGCATGCATAAT	CATGTTAACTGTATTTCCATGCCA
LG9	5210069	C,T	M1	ACGTTGGATGTGACTATATTAATACTGAAG	ACGTTGGATGCAGTGTTATATATTACCGAC	TCATATATTACCGACATATTTCCTG
LG1	28707983	C,T	M1	ACGTTGGATGTAATACGACACTGAGCTCCC	ACGTTGGATGGGAATACGGGAAAAAGTGAG	GAAAGGAAAAAGTGAGGCGCGAGG
LG4	7724532	G,T	M1	ACGTTGGATGGCACTATGTCGATCTTAGGC	ACGTTGGATGAATGTGGCGTATCGTGTGTG	TTATGATGTTTCTGAATGAGTTTAC
LG15	2557718	A,G	M1	ACGTTGGATGGGAAGTGGAAATCTACAAGC	ACGTTGGATGCAGATGAAAGATATTGAAAC	TTAAGGAATTACAAGAAGATTGTAT
LG15	7854596	C,T	M1	ACGTTGGATGAATGCTTCTTCTAGTTTTC	ACGTTGGATGTGCAACTCAGCAACATGAGC	GTGGATCAGCAACATGAGCATGAATT
LG9	3530441	C,T	M1	ACGTTGGATGTCTGAACGACTCTGTTTCAC	ACGTTGGATGCGCCTCGAAATTTCGTTTCC	TGGGGAACAAATCGTCGTGATGAGAG
LG3	1705532	C,T	M1	ACGTTGGATGACATTGAATCATAAAGATCA	ACGTTGGATGGGGAAAAACTGCTTATATGG	AACCTGCTTATATGGCTTTACAAGGTA
LG11	12482973	A,G	M1	ACGTTGGATGCAAAGAGAATTGAAAACTTGG	ACGTTGGATGGGGTTGATCGGTAGAATTAC	TCTCTATAAATGATCGAACGAAAGTTT
LG5	13850033	A,G	M1	ACGTTGGATGACAGAAAAGGGAGAAACACG	ACGTTGGATGCGTGGCTCGGACATACTTAC	CACATTGTTATCTTTTCTAAATTTTTCT
LG5	3191782	A,C	M1	ACGTTGGATGGATGTTTCTGAGAAAATGTTG	ACGTTGGATGCCCTATCCCTTTGTGAATCG	TCTACCGTGAACGACACATGTTCTTTCT
LG4	9707757	C,T	M1	ACGTTGGATGGGACTTTAACATTTATTGC	ACGTTGGATGCTTGATGTTTGCTGTGTAATC	GCTGGATGTTTGCTGTGTAATCCAAAAT
LG5	345370	G,T	M1	ACGTTGGATGGTCCAAGCTTTTTTACAAAGT	ACGTTGGATGATTCATGTATGTCATGTATGT	GGTATGTCATGTATGTTATTGTATATTG
LG3	2335026	A,G	M2	ACGTTGGATGGCTTTCCTTTCCGCTTATAT	ACGTTGGATGATTGGAACTGTCTCGACACC	CTCGACACCTTCCGA
LG4	6218615	C,T	M2	ACGTTGGATGAGAAAGGATCTGTCGACGAG	ACGTTGGATGTAATAACGCGATGCCTGCCC	CCCTTCTCCTCCTCTC
LG2	15234554	A,G	M2	ACGTTGGATGCTCTCGATATTGTGCTCGAC	ACGTTGGATGGATCCGAACAGTGATCGAAC	AGGAGAAGGCGCGAT
LG1	5174650	C,T	M2	ACGTTGGATGTTGCCAAGCTCTCTGGCCTC	ACGTTGGATGTTTACTACTCTTGCGCCCTG	TGACGACCAGCAACCA
LG1	13242253	C,G	M2	ACGTTGGATGCTCCGCTATTTGCTCAATAC	ACGTTGGATGGTCTCTCCCCATTTCTGTCC	CCCCCCCTTCGACAGAT
LG10	162621	A,G	M2	ACGTTGGATGAAATGAGCGAGCGTGGTTTC	ACGTTGGATGCTCGATCGATACTCGATCTC	CCCCATCCTCCCCTCTCT
LG10	1348878	A,G	M2	ACGTTGGATGTATTCAAATGGGCATTCCGC	ACGTTGGATGCGGTCCACCTATCGATATTC	ATCCACCCCCATGTGGCT
LG11	3154230	C,T	M2	ACGTTGGATGGATGAATGTTAATGATCACCG	ACGTTGGATGATGCTTAAGATCGAAATGC	TTCTCGAAATGCACCACC
LG3	3911356	C,T	M2	ACGTTGGATGATTTCGTTTTACCGGCGCAG	ACGTTGGATGTCGAATCGGTTGATCGAGTG	GCGAGACGTCAGTGCCGC
LG12	11453707	C,T	M2	ACGTTGGATGTCGCCACGACTCGTAAATAC	ACGTTGGATGAATAAATCGAGCCGACCTCC	TTATCCGACCTCCCTCCTC
LG9	9436901	A,G	M2	ACGTTGGATGAAAGTCAGCATCGTTCACCG	ACGTTGGATGTACACCGATTCGAGCATGTC	GCTTTATCATCAACGGTTC
LG11	8138866	C,T	M2	ACGTTGGATGTGTGCCTAGGGTACACATTC	ACGTTGGATGTATCAACTACCACTGGCGTC	GGTTGCGTCCATTCGCTCT
LG16	1296528	C,T	M2	ACGTTGGATGATCCAACGCAACCTTAGACC	ACGTTGGATGAACAAACCGCAGCCGTTTAG	GGTCGCGATGTAAACGATG
LG2	5999422	A,G	M2	ACGTTGGATGGGGTTGGTTGATTTCGTAGG	ACGTTGGATGAAGCTCCAGGTTCTGTCATC	CCCTCTGTCATCCCTCCTAC
LG15	3640171	A,G	M2	ACGTTGGATGAGTGACGGAAAACGAGAGAC	ACGTTGGATGCACTCACACACTCTTTCTCC	GGACACTCTTTCTCCTTCCTT
LG13	10236507	C,T	M2	ACGTTGGATGTCCAACTTTGAGCGTAGAGG	ACGTTGGATGCAATATTATCGTTCCGAAACC	CTCGTTCCGAAACCAAGTAAA
LG5	6062027	C,T	M2	ACGTTGGATGGAATACGCCAAAACCGCCAC	ACGTTGGATGGAGCAGCACAATAGTCTGTC	AGAGTCTGTCAGTGTTTTTCT
LG7	8931337	C,T	M2	ACGTTGGATGACGGTTGATTCTCCGTTTCG	ACGTTGGATGGGCAGCGATCCATAATAATG	GCGATGATGGATAGATAAGAT
LG10	12153208	A,G	M2	ACGTTGGATGAGAGAAGCTAGGCAGGAAAG	ACGTTGGATGAACTTGGGCCCACGTATCCT	TTTAAACGCGCCCCCTCGCTCC
LG10	4657006	C,T	M2	ACGTTGGATGCTCGATCTTGGTCGGTTTAG	ACGTTGGATGGCGATGATCACAAAGAACGG	GAAGGTAATCACCAGCTCGAAA
LG5	338679	A,G	M2	ACGTTGGATGGCTATCATAACATGATCATT	ACGTTGGATGTTATCCATAGCAAGTTGAGC	AAGAGCAAGTTGAGCATTCCAT
LG6	5956200	G,T	M2	ACGTTGGATGAATGATTTTTGTAGAAAAAG	ACGTTGGATGGTTCACTTTGCGATTGTTTGG	GGGAAGATTGTTTGGAAGCAGG
LG5	13059350	C,G	M2	ACGTTGGATGTCCTCTTTCTTCCTCCAACG	ACGTTGGATGCTTCCTATTCGTCTCGTCTC	CACCGAATCGGCCGTATATACAC
LG5	7638088	A,G	M2	ACGTTGGATGCTGCGGTATTAAGCAACAATC	ACGTTGGATGTTATTGTCATCAAGTGCAGG	GTGTCATCAAGTGCAGGAAAATA
LG8	3538444	A,G	M2	ACGTTGGATGTATACGTACACGTTTCAGCC	ACGTTGGATGCGATATCGCAATTCCATCAAG	GAAAAGTGCCATGATGAATCAAG
LG16	1808483	A,G	M2	ACGTTGGATGCATTTCATTTGACATATATAC	ACGTTGGATGTTTGGCTGCAAATAAACTG	CCATGCCTTTATAAACAAAGGTAA
LG15	2620595	C,T	M2	ACGTTGGATGGTAAATTAAATCAGGAGTTTG	ACGTTGGATGCAACATTCTTCACAATTTC	CCATTCTTCACAATTTCATGACTTA
LG6	8793526	C,T	M2	ACGTTGGATGCGCGGCAAAAATTTCGCTTC	ACGTTGGATGGTTGCCTAATGCGAGTAGAC	TTAGTGCCAGCACACGATTCTCTCT
LG2	5611012	C,T	M2	ACGTTGGATGCAATAATTATATTTTTCATCAC	ACGTTGGATGGTGAAGAAGTTTGTATTGTAG	GAAGTTTGTATTGTAGTAACACCTA
LG2	11792141	A,G	M2	ACGTTGGATGTAGCTCGAACGTTTCGTAAG	ACGTTGGATGTCCATAAAATTCCACCCCCG	GGACAGGCGCAATAGCTCCGACGGG
LG11	13277260	C,T	M2	ACGTTGGATGAAAGGTCCTTCTACTAGAAC	ACGTTGGATGATTGTAGGAAATCCAAAAG	CTAAAAGTATTATCAAAGCAACCATT
LG8	3976755	A,G	M2	ACGTTGGATGGAGGATGCATTTAGCATTT	ACGTTGGATGCGCCATTTTAAAAGACGTAG	AAATAATGAAAAGAATTGAATATCAG
LG12	10450381	A,G	M2	ACGTTGGATGTACTTGGCCAAACAGACGAG	ACGTTGGATGTCGCGCAATCGGTTGTTTGG	CCCTTCAATAAATTACGCATACATAGC
LG11	14566754	A,G	M2	ACGTTGGATGGAACTTTTTTCTTTCATCTTC	ACGTTGGATGCACAATTTAGAGTGAATAACG	CCTTCGAGTGAATAACGATTCGATAAT
LG13	10247153	A,G	M2	ACGTTGGATGGCTTAATCGTCATAGTGGGA	ACGTTGGATGCGTAAGAATTCTTTTGGTG	GGTTGTGAAATTTTATTGCTTTGGAAC
LG3	4458140	A,G	M2	ACGTTGGATGATGTGAATCCTCTGTAGAAG	ACGTTGGATGCCAATTCAAAAGTAAACATAC	AACCATACTAAGAATTATTCCACAACAT
LG1	1143311	C,T	M2	ACGTTGGATGAGATGTAAGGCATACTTAGG	ACGTTGGATGATTACAGAAGAATATCACC	ATTAATACAGAAGAATATCACCTTCTAC
LG9	10587152	G,T	M2	ACGTTGGATGCTGTTTCACAATGGAATTAC	ACGTTGGATGATTCAATGCCTAGAGTTTG	CCATAAGAACAAAAAGAATTGGATAGAT
LG14	8138028	C,T	M3	ACGTTGGATGACGTGAGCCGCGTTCCTTG	ACGTTGGATGTTTTCCTCTCCCCTCGTCTC	TCCCTTCCCCCACTC
LG11	3237469	A,G	M3	ACGTTGGATGAAAGCCAGACACAGAGTAGC	ACGTTGGATGTCACAAGGCTTTTTCGGCCC	GCACCCCTTCCCCTT
LG4	11974253	G,T	M3	ACGTTGGATGTGATGAGGTTGTCAGACGTG	ACGTTGGATGTTCCTCTCGATACCTCGAAC	CCCGGCCACGATGCT
LG1	3380457	C,G	M3	ACGTTGGATGGTCCATATGAACGGGAAGAC	ACGTTGGATGCTTTCTTTTTTTTTCACTCGC	TCACTCGCGAGGATA
LG15	2549846	C,T	M3	ACGTTGGATGTTATTTACCATATTTCTATC	ACGTTGGATGTGGTCCATATGATTTTGGT	GTGCTGCTTTTGATGG
LG11	8125946	C,T	M3	ACGTTGGATGCGAACATGATTACAACCAAGG	ACGTTGGATGAGGATCGATGATGTATCCCC	AGATCCCCCCTCCCCCT
LG5	3811955	A,G	M3	ACGTTGGATGAAAAGCTTTCTCTCCGCCTG	ACGTTGGATGTTCCATTCCGACCATTGCTC	TACCATTGCTCGAACCA
LG5	6318249	A,G	M3	ACGTTGGATGGGCGGAAATTCAATTCCGAG	ACGTTGGATGACGCGGAATTGCGTTCATTG	GTTCCTCCTCGCGATGG
LG2	15210430	A,G	M3	ACGTTGGATGACACTCCGCACTCCACCCT	ACGTTGGATGGGTACGGGGTAAAAAGGTTG	AAAAAGGTTGGAAGCTG
LG5	3540922	C,T	M3	ACGTTGGATGTGCTGCTACGTGGCTACTC	ACGTTGGATGCTTCACCCTTTCGAGTTACG	CCGCCTTCTCTCTTCGCC
LG6	6038969	A,T	M3	ACGTTGGATGCTGAAATCCCTTTCCCATAC	ACGTTGGATGATTTTAAAGCACCTGGAAC	AGCACCTGGAACATATAG
LG3	3901591	A,G	M3	ACGTTGGATGTACAACCATTTCGTGTTCCG	ACGTTGGATGGGTCACGTATATTGTCCTCC	ATTGTCCTCCATACTTGTC
LG4	6145659	A,C	M3	ACGTTGGATGGCAACTTTACAATTAGCTCGG	ACGTTGGATGGGAATCCAGATTCAGTCACG	TGGTTCAGTCACGGGTAAG
LG9	4081088	G,T	M3	ACGTTGGATGAACGTGAACGCGAGCGATAT	ACGTTGGATGTACACCGGTGGTGGTTTTCC	CCCCCTCCGACACAGTCGGC
LG2	866602	C,T	M3	ACGTTGGATGGTTCCAAGATGAAATCATTCG	ACGTTGGATGCGAAGAACCCATGACGAAAC	TGACGAAACGATCACATATC
LG6	9221502	C,T	M3	ACGTTGGATGCTCCTTTTCCCTTATCCATC	ACGTTGGATGGAGAAGAGAATTAAAACGTGC	GAAACGTGCGAATTTTAAAG
LG13	5041424	A,G	M3	ACGTTGGATGTCCCCCCTGGCTAATCATCT	ACGTTGGATGTTGGAGAAGCAAACGAGTGG	CCTACACTGTGAGCTCTCTCC
LG5	7589734	A,G	M3	ACGTTGGATGGATTTCACGACATCGATCGG	ACGTTGGATGTCCTCGTCTCGATTCCGAAG	CCCAACCAGTGTTCCGATCTC
LG13	2603597	C,T	M3	ACGTTGGATGTCATTCGCGCTCTTTCTCTC	ACGTTGGATGAAATCTCGAGACCTCGAGAC	CCAGACCTCGAGACTTTATTG
LG16	4276118	A,G	M3	ACGTTGGATGATAATTCCTAAATAATAATT	ACGTTGGATGCAAGAAGAAGATGAATCTC	GAAGATGAATCTCAAGGTTTG
LG3	9482749	A,G	M3	ACGTTGGATGCAACAAGCATACTTCACACC	ACGTTGGATGCCGTTCACTCATGGAAAACC	GAACACCAAAGTACCAGAATCA
LG10	10287998	A,G	M3	ACGTTGGATGATATATATATACACGCATA	ACGTTGGATGGAAAAGAAATCGTTCGAACGC	TTTTCACGCGTTGATGAGTCTT
LG1	25648019	G,T	M3	ACGTTGGATGCTATCCCTATCGTAAGCCTG	ACGTTGGATGTTTTTCACCTTCCTCCTTT	AGGACCCTTCCTCCTTTTTTCTC
LG6	15329739	C,G	M3	ACGTTGGATGCGGTAAAACCGCGATAAGAG	ACGTTGGATGAAACCTAGCTGTCCACGTTC	TCCCCGTTCGTGAACATACACCA
LG10	6176413	A,G	M3	ACGTTGGATGGCTATTTCTACTCCTTGCCG	ACGTTGGATGCTTGCTCGCGATTTCCTTTC	AAACAGTGGGACGTTGTTGCCTC
LG1	14738325	A,G	M3	ACGTTGGATGGGGCTGCAAGCTATTTATCG	ACGTTGGATGATGGAAGAGGATGGTGGAAC	CCCCGGAACATTCCGTGAACTAAA
LG11	3042168	A,G	M3	ACGTTGGATGAAGAGGACAAAAAACGAGAG	ACGTTGGATGCGCTACGGACTATAGAAATC	TCCGGACTATAGAAATCGCTATGA
LG2	5618600	C,T	M3	ACGTTGGATGGCATATAATGCAATTCTAC	ACGTTGGATGAATTATTGACATAAAGTGC	GGGGTGACATAAAGTGCAACATAT
LG5	10815582	G,T	M3	ACGTTGGATGTGGAGCGAACTACTCGAAAG	ACGTTGGATGTATAATCGATTCTCTCTCGC	TTAGCGATTCTCTCTCGCTTATCTC
LG15	2632445	C,T	M3	ACGTTGGATGGGAAATGAGTAAAGAAACG	ACGTTGGATGAGAGATTTTTCGCGCTGGAG	GGATCTACTTCTACAGATGAAACAT
LG12	10548171	A,G	M3	ACGTTGGATGTCGAACCCTCTCTCGTTATC	ACGTTGGATGTTATTCCGGGAACGGAATGG	CCGTGAACGGAATGGAAGATAAAAA
LG11	14582119	C,T	M3	ACGTTGGATGTTCTACTTGTGTTTGAGCCG	ACGTTGGATGTTCAGTTATGAAGATCACCC	TTTGATGAAGATCACCCAATTAATAC
LG9	4072520	A,G	M3	ACGTTGGATGGAATTTAGATGCGAGTTAT	ACGTTGGATGCTTTGTTTTTCTCCTTTCG	GATAGGCACGACGAATAAATAAATAG
LG4	7712549	A,G	M3	ACGTTGGATGTCATTATCACAAGCTAGAA	ACGTTGGATGCGATAAATATTATTTACAAGC	CATTCTTTACAAGCTTTTACAATCAAT
LG8	1420128	A,G	M3	ACGTTGGATGGGATTAAAATATTTATTCTT	ACGTTGGATGCTCTACAGAGAAATATAAG	TTCTCTACAGAGAAATATAAGTCATTA
LG7	9162891	C,T	M3	ACGTTGGATGACAATTTTTACAACATGAA	ACGTTGGATGGGTTATGTTCGACTTGGAATC	GGTGATGTTCGACTTGGAATCGAATAC
LG5	2219700	A,G	M3	ACGTTGGATGGGTGCATGTTTGAAGGGTTG	ACGTTGGATGGCCTCACTTCATCCAACTTG	CTAATCGAAATTATAAATAATCCTCCTT
LG1	14974480	A,G	M3	ACGTTGGATGCTAAGATTTACCACTATCTG	ACGTTGGATGAATGTTGTTCCTTTTCTGC	TTTTCTGTTGTTCCTTTTCTGCTGTATA
LG8	10068431	C,T	M3	ACGTTGGATGTTAATAGCGCGAGCATCGTC	ACGTTGGATGGGAAACAAAACGACTTTTA	GGATGAAACAAAACGACTTTTACGTACC
LG13	10144213	C,G	M3	ACGTTGGATGTCGATCGCATCTTTTCTCTC	ACGTTGGATGCTCATCTTTTATCTAACTCC	CACCGCATCTTTTATCTAACTCCGATCTC
LG12	11060669	A,G	M4	ACGTTGGATGATCCGCATCTGGAACGAGT	ACGTTGGATGATTTCGTCGATCGGGATCAC	AATCCAGCCTCCTCC
LG15	558376	C,T	M4	ACGTTGGATGCTTGGTGATCCATTGCAAGG	ACGTTGGATGGCTAAGAAAGAAGCCAGGAG	TGGTGTTTCGCCTGC
LG6	8666866	A,T	M4	ACGTTGGATGCGCATTCCCCGATATTTTTT	ACGTTGGATGGAAGGAACGGAAATCTCGAC	TCGCGAATTTTGGGA
LG13	8481625	C,T	M4	ACGTTGGATGTTGATATTTTCACGAGTGGC	ACGTTGGATGTTTCACGATTCTCGCGCAAC	ACATCCTCCGTTGTTT
LG10	10468890	A,C	M4	ACGTTGGATGTTCCCCTCCTCTTTTTCCTC	ACGTTGGATGGAAGAGGAGGAGCGATAACG	GCGATAACGAGGATGG
LG2	9154694	A,G	M4	ACGTTGGATGGTGGTGGGTGTTACACGTAT	ACGTTGGATGTATACTTGCGCCTTCCCTTC	TCCGAACCCTTATCCGA
LG5	11206965	A,G	M4	ACGTTGGATGGTTTCATTCGTTATATTATA	ACGTTGGATGCCTTTCTTCTTCAGTCGCCG	CAGTCGCCGTTTTTTAG
LG5	138639	A,G	M4	ACGTTGGATGCCAACGAACGATCGAAAAGG	ACGTTGGATGAAACCAGCGATGTTTACCCC	CCAAGAATGCCGTCGAG
LG11	8151922	C,T	M4	ACGTTGGATGACAGGTTTTCGGAACGCCTC	ACGTTGGATGATTTCGAAGTCACCGGTTAG	GAACCGGTTAGATGACGA
LG2	15086947	A,G	M4	ACGTTGGATGGGTGTTTGTGCCAATTATTGT	ACGTTGGATGGGATAAACAATTACGTTTGGG	GGTTTGGGAAGACTAGGG
LG2	14560089	A,G	M4	ACGTTGGATGCATGAATAAATCATGACAGAC	ACGTTGGATGCTGGTAGGCCTCAAGATCC	GGCCTCAAGATCCTTATTA
LG3	7701262	A,T	M4	ACGTTGGATGACTCGCAGAGTCTTTCTGTC	ACGTTGGATGTAATCTGCGGGGATTCGAAC	GGGATTCGAACGTATAGAT
LG14	6799593	C,T	M4	ACGTTGGATGCGTCCATCGATCGAAAATTTG	ACGTTGGATGAAAGGCGACAAGATCGACTC	ACATAGTTTCCTCCTCTGCC
LG1	643054	A,C	M4	ACGTTGGATGTCTAGAAGACCGATTCGAGG	ACGTTGGATGTAAACGATTAGCGGCAATGG	CTCCGCGGCAATGGCCGCCT
LG3	10071385	A,G	M4	ACGTTGGATGCGTTCAATTCTCAACAATCG	ACGTTGGATGCAGTACTCTTCGAACTAGTC	CTAGTGAAAATAGACCCGTT
LG11	13317457	C,T	M4	ACGTTGGATGGAGTAAGAAAAGATTATTATTC	ACGTTGGATGCAATAATATCGTACTTCATTC	CATCGTACTTCATTCTGGACA
LG7	8972506	C,T	M4	ACGTTGGATGAATTTGAGGATATATATTTG	ACGTTGGATGGATTATCAACAAAACGTGC	GTACAACGTGCACATACTTCT
LG16	5757568	A,G	M4	ACGTTGGATGTACAAGCAATACAACGTCAC	ACGTTGGATGCTAATCAAATTATTATCGCGT	GAAGTATTATCGCGTGCGTGT
LG13	5148195	A,G	M4	ACGTTGGATGTAGCCGCTAAACACGTTCAC	ACGTTGGATGCTAGCGGTATGTATGTATGG	GTAGGGTTTTCGCGTAAAGAG
LG14	189089	A,G	M4	ACGTTGGATGGTTTGTAACATTGGTGCATGG	ACGTTGGATGAACTACGCGCACGTTGTTGG	AACATTGTTGGCTGTTTTTCAT
LG9	5225338	C,T	M4	ACGTTGGATGAGTGCGTCTGACGAGATTTG	ACGTTGGATGCTCATGTATGCAATGAGAGC	ACACTCAATGAGAGCACCAAAG
LG9	2120366	A,G	M4	ACGTTGGATGCGAATCATTCTCTGTAATAT	ACGTTGGATGTTAACATGTTGAAGGTAGA	GCATGTTGAAGGTAGAATGAGA
LG10	11831792	A,G	M4	ACGTTGGATGTTTGAATAATTGACTTACTG	ACGTTGGATGAAAGAATATTAACATTGCTG	CCCTCATGTTCAGTCTGCATCAA
LG7	3100181	C,T	M4	ACGTTGGATGAAGGATCCACGGTTGCATTC	ACGTTGGATGGAGTTAGACGGGTCTTTTTG	AGACTGGTCTTTTTGACTGGTTG
LG6	9673795	A,C	M4	ACGTTGGATGTACGAGGCAGCGATAAAGAG	ACGTTGGATGTGCGGGATAGAAGCATTTCG	CGTGGGACAGGGATACAGCTACA
LG14	1993653	A,G	M4	ACGTTGGATGCAGAATATATGAGAGATTTCG	ACGTTGGATGAACTGTTTTCAATTACGAC	CCCGTTTTCAATTACGACACATAG
LG1	14732073	C,T	M4	ACGTTGGATGTGATAATATAGGCATATATC	ACGTTGGATGGATTAGATTGAGATCAATTA	GCACTTATATTTTTCACTGCTGGG
LG4	39098	C,T	M4	ACGTTGGATGGAACGCATTTCCATAATCCG	ACGTTGGATGGGGATCGGTTAGGGATAAAG	CGGCGAAAGGATAGGGTAGTGTAC
LG12	1080215	A,G	M4	ACGTTGGATGACTTTTCGATTTGTCTTTC	ACGTTGGATGGTGTATGCTTTCTAAATTTC	GGATGCTTTCTAAATTTCTGATTTT
LG14	1745327	C,T	M4	ACGTTGGATGGACGGGCGAATATCAAGCAT	ACGTTGGATGCGGTTTCGAGAATATCACCA	GTAGAGACATTCGAATCTGAAAGAA
LG6	964524	A,G	M4	ACGTTGGATGACTGTTAAACATCTTGTTC	ACGTTGGATGGTTCATAAGTATACATATCC	CATAAGTATACATATCCTATTTCACA
LG9	5454223	C,T	M4	ACGTTGGATGAGCTTTTGGGACTATCCATA	ACGTTGGATGGCAAATTGGATTGTTACAAA	ACAAAAAGTGATTTGAATTTAATGTT
LG8	6633157	A,G	M4	ACGTTGGATGGCAGCAATGATTTCGGAAAAT	ACGTTGGATGAAACAACTGAAAGTTATAG	GAACACTGAAAGTTATAGTTGTTTGT
LG10	7025261	C,G	M4	ACGTTGGATGCTCTCACTCGCAAAAATGTT	ACGTTGGATGTATGCGCCGGAAGCGAATTG	TCCCCCCGGAAGCGAATTGAAATTTTT
LG1	21060370	C,T	M4	ACGTTGGATGATCACTTACATTCCACCATC	ACGTTGGATGCAGGATGTTATAGCTAATG	CAAGCAAATGAAGATTCAGATGATGGA
LG11	4400586	C,T	M4	ACGTTGGATGGCTTATCGCTTTTCTCGTAA	ACGTTGGATGCAAATTTTTCCACCAATTC	CCCTAAATTTTTCCACCAATTCTGGATT
LG5	12215786	A,C	M4	ACGTTGGATGCTATCGCTTTAATCTCGATTC	ACGTTGGATGGTGAGAATCAAAGAACTGAC	GGCCAGAACTGACTTTAATATCCGATAC
LG14	2009983	A,T	M4	ACGTTGGATGGATATACAAGCCTTATGTTTG	ACGTTGGATGAAAATAATTTTTCATGTAAG	TTAAAATAATTTTTCATGTAAGATGTTC

## Sheet: S9
Table S9. Performance comparison of reduced (M1-M4) and random (R1-R4) SNP assays in estimating C-lineage proportions (Q-value) in A. m. iberiensis holdout and simulated datasets.
Sample	Whole-genome	M1				R1				M2				R2				M3				R3				M4				R4				M3&M4				R3&R4				M1&M3&M4				R1&R3&R4
	Q-value (C-lineage) (i)	Q-value (C-lineage) (i)	Error (ii)	Abs(error) (iii)	Accuracy (iv)	Q-value (C-lineage)	Error	Abs(error)	Accuracy	Q-value (C-lineage)	Error	Abs(error)	Accuracy	Q-value (C-lineage)	Error	Abs(error)	Accuracy	Q-value (C-lineage)	Error	Abs(error)	Accuracy	Q-value (C-lineage)	Error	Abs(error)	Accuracy	Q-value (C-lineage)	Error	Abs(error)	Accuracy	Q-value (C-lineage)	Error	Abs(error)	Accuracy	Q-value (C-lineage)	Error	Abs(error)	Accuracy	Q-value (C-lineage)	Error	Abs(error)	Accuracy	Q-value (C-lineage)	Error	Abs(error)	Accuracy	Q-value (C-lineage)	Error	Abs(error)	Accuracy
dron-iber-2029	1e-05	1e-05	0	0	100	1e-05	0	0	100	1e-05	0	0	100	0.050314	-0.050304	0.050304	94.9696	1e-05	0	0	100	1e-05	0	0	100	1e-05	0	0	100	1e-05	0	0	100	1e-05	0	0	100	1e-05	0	0	100	1e-05	0	0	100	1e-05	0	0	100
dron-iber-2032	1e-05	1e-05	0	0	100	1e-05	0	0	100	1e-05	0	0	100	1e-05	0	0	100	1e-05	0	0	100	1e-05	0	0	100	1e-05	0	0	100	1e-05	0	0	100	1e-05	0	0	100	1e-05	0	0	100	1e-05	0	0	100	1e-05	0	0	100
dron-iber-2054	1e-05	1e-05	0	0	100	1e-05	0	0	100	1e-05	0	0	100	1e-05	0	0	100	1e-05	0	0	100	1e-05	0	0	100	1e-05	0	0	100	1e-05	0	0	100	1e-05	0	0	100	1e-05	0	0	100	1e-05	0	0	100	1e-05	0	0	100
dron-iber-2068	1e-05	1e-05	0	0	100	1e-05	0	0	100	1e-05	0	0	100	1e-05	0	0	100	1e-05	0	0	100	1e-05	0	0	100	1e-05	0	0	100	1e-05	0	0	100	1e-05	0	0	100	1e-05	0	0	100	1e-05	0	0	100	1e-05	0	0	100
dron-iber-2090	1e-05	0.028081	-0.028071	0.028071	97.1929	1e-05	0	0	100	1e-05	0	0	100	1e-05	0	0	100	1e-05	0	0	100	1e-05	0	0	100	1e-05	0	0	100	0.05931	-0.0593	0.0593	94.07	1e-05	0	0	100	1e-05	0	0	100	1e-05	0	0	100	1e-05	0	0	100
dron-iber-2254	1e-05	1e-05	0	0	100	1e-05	0	0	100	1e-05	0	0	100	1e-05	0	0	100	1e-05	0	0	100	1e-05	0	0	100	1e-05	0	0	100	1e-05	0	0	100	1e-05	0	0	100	1e-05	0	0	100	1e-05	0	0	100	1e-05	0	0	100
dron-iber-2259	1e-05	1e-05	0	0	100	1e-05	0	0	100	1e-05	0	0	100	0.08399	-0.08398	0.08398	91.602	1e-05	0	0	100	1e-05	0	0	100	1e-05	0	0	100	1e-05	0	0	100	1e-05	0	0	100	1e-05	0	0	100	1e-05	0	0	100	1e-05	0	0	100
dron-iber-2270	1e-05	1e-05	0	0	100	1e-05	0	0	100	1e-05	0	0	100	0.000543	-0.000533	0.000533	99.9467	1e-05	0	0	100	1e-05	0	0	100	1e-05	0	0	100	1e-05	0	0	100	1e-05	0	0	100	1e-05	0	0	100	1e-05	0	0	100	1e-05	0	0	100
dron-iber-2273	1e-05	1e-05	0	0	100	1e-05	0	0	100	1e-05	0	0	100	1e-05	0	0	100	1e-05	0	0	100	1e-05	0	0	100	1e-05	0	0	100	1e-05	0	0	100	1e-05	0	0	100	1e-05	0	0	100	1e-05	0	0	100	1e-05	0	0	100
dron-iber-2284	1e-05	1e-05	0	0	100	1e-05	0	0	100	1e-05	0	0	100	1e-05	0	0	100	1e-05	0	0	100	1e-05	0	0	100	1e-05	0	0	100	1e-05	0	0	100	1e-05	0	0	100	1e-05	0	0	100	1e-05	0	0	100	1e-05	0	0	100
dron-iber-2289	1e-05	1e-05	0	0	100	1e-05	0	0	100	1e-05	0	0	100	1e-05	0	0	100	1e-05	0	0	100	1e-05	0	0	100	0.027744	-0.027734	0.027734	97.2266	1e-05	0	0	100	1e-05	0	0	100	1e-05	0	0	100	1e-05	0	0	100	1e-05	0	0	100
dron-iber-2430	1e-05	1e-05	0	0	100	1e-05	0	0	100	1e-05	0	0	100	1e-05	0	0	100	1e-05	0	0	100	1e-05	0	0	100	1e-05	0	0	100	1e-05	0	0	100	1e-05	0	0	100	1e-05	0	0	100	1e-05	0	0	100	1e-05	0	0	100
dron-iber-2442	1e-05	1e-05	0	0	100	1e-05	0	0	100	1e-05	0	0	100	1e-05	0	0	100	1e-05	0	0	100	1e-05	0	0	100	1e-05	0	0	100	1e-05	0	0	100	1e-05	0	0	100	1e-05	0	0	100	1e-05	0	0	100	1e-05	0	0	100
dron-iber-2447	1e-05	1e-05	0	0	100	1e-05	0	0	100	1e-05	0	0	100	1e-05	0	0	100	1e-05	0	0	100	1e-05	0	0	100	1e-05	0	0	100	1e-05	0	0	100	1e-05	0	0	100	1e-05	0	0	100	1e-05	0	0	100	1e-05	0	0	100
dron-iber-2498	1e-05	1e-05	0	0	100	1e-05	0	0	100	1e-05	0	0	100	1e-05	0	0	100	1e-05	0	0	100	1e-05	0	0	100	1e-05	0	0	100	1e-05	0	0	100	1e-05	0	0	100	1e-05	0	0	100	1e-05	0	0	100	1e-05	0	0	100
dron-iber-2507	1e-05	1e-05	0	0	100	1e-05	0	0	100	1e-05	0	0	100	1e-05	0	0	100	1e-05	0	0	100	1e-05	0	0	100	1e-05	0	0	100	1e-05	0	0	100	1e-05	0	0	100	1e-05	0	0	100	1e-05	0	0	100	1e-05	0	0	100
dron-iber-2620	1e-05	1e-05	0	0	100	0.002425	-0.002415	0.002415	99.7585	1e-05	0	0	100	1e-05	0	0	100	1e-05	0	0	100	0.059551	-0.059541	0.059541	94.0459	1e-05	0	0	100	1e-05	0	0	100	1e-05	0	0	100	1e-05	0	0	100	1e-05	0	0	100	1e-05	0	0	100
dron-iber-2629	1e-05	1e-05	0	0	100	1e-05	0	0	100	1e-05	0	0	100	1e-05	0	0	100	1e-05	0	0	100	1e-05	0	0	100	1e-05	0	0	100	1e-05	0	0	100	1e-05	0	0	100	1e-05	0	0	100	1e-05	0	0	100	1e-05	0	0	100
dron-iber-2647	1e-05	1e-05	0	0	100	1e-05	0	0	100	1e-05	0	0	100	1e-05	0	0	100	1e-05	0	0	100	1e-05	0	0	100	1e-05	0	0	100	1e-05	0	0	100	1e-05	0	0	100	1e-05	0	0	100	1e-05	0	0	100	1e-05	0	0	100
dron-iber-2873	1e-05	1e-05	0	0	100	1e-05	0	0	100	1e-05	0	0	100	1e-05	0	0	100	1e-05	0	0	100	1e-05	0	0	100	1e-05	0	0	100	1e-05	0	0	100	1e-05	0	0	100	1e-05	0	0	100	1e-05	0	0	100	1e-05	0	0	100
dron-iber-2547	1e-05	1e-05	0	0	100	1e-05	0	0	100	0.083166	-0.083156	0.083156	91.6844	1e-05	0	0	100	1e-05	0	0	100	1e-05	0	0	100	1e-05	0	0	100	0.048037	-0.048027	0.048027	95.1973	1e-05	0	0	100	1e-05	0	0	100	1e-05	0	0	100	1e-05	0	0	100
dron-iber-2553	1e-05	1e-05	0	0	100	1e-05	0	0	100	1e-05	0	0	100	1e-05	0	0	100	1e-05	0	0	100	1e-05	0	0	100	1e-05	0	0	100	0.036166	-0.036156	0.036156	96.3844	1e-05	0	0	100	1e-05	0	0	100	1e-05	0	0	100	1e-05	0	0	100
dron-iber-2570	1e-05	1e-05	0	0	100	1e-05	0	0	100	1e-05	0	0	100	1e-05	0	0	100	1e-05	0	0	100	1e-05	0	0	100	1e-05	0	0	100	1e-05	0	0	100	1e-05	0	0	100	1e-05	0	0	100	1e-05	0	0	100	1e-05	0	0	100
dron-iber-2869	1e-05	1e-05	0	0	100	0.054049	-0.054039	0.054039	94.5961	1e-05	0	0	100	0.090293	-0.090283	0.090283	90.9717	1e-05	0	0	100	1e-05	0	0	100	1e-05	0	0	100	0.048125	-0.048115	0.048115	95.1885	1e-05	0	0	100	1e-05	0	0	100	1e-05	0	0	100	0.031842	-0.031832	0.031832	96.8168
dron-iber-2880	1e-05	1e-05	0	0	100	1e-05	0	0	100	1e-05	0	0	100	1e-05	0	0	100	1e-05	0	0	100	1e-05	0	0	100	1e-05	0	0	100	0.051766	-0.051756	0.051756	94.8244	1e-05	0	0	100	1e-05	0	0	100	1e-05	0	0	100	1e-05	0	0	100
dron-iber-2884	1e-05	1e-05	0	0	100	1e-05	0	0	100	1e-05	0	0	100	1e-05	0	0	100	1e-05	0	0	100	1e-05	0	0	100	0.053932	-0.053922	0.053922	94.6078	0.108292	-0.108282	0.108282	89.1718	1e-05	0	0	100	0.051313	-0.051303	0.051303	94.8697	1e-05	0	0	100	1e-05	0	0	100
dron-iber-2253	1e-05	1e-05	0	0	100	1e-05	0	0	100	1e-05	0	0	100	1e-05	0	0	100	1e-05	0	0	100	1e-05	0	0	100	1e-05	0	0	100	1e-05	0	0	100	1e-05	0	0	100	1e-05	0	0	100	1e-05	0	0	100	1e-05	0	0	100
dron-iber-2255	1e-05	1e-05	0	0	100	1e-05	0	0	100	1e-05	0	0	100	1e-05	0	0	100	1e-05	0	0	100	1e-05	0	0	100	1e-05	0	0	100	1e-05	0	0	100	1e-05	0	0	100	1e-05	0	0	100	1e-05	0	0	100	1e-05	0	0	100
dron-iber-2266	1e-05	1e-05	0	0	100	1e-05	0	0	100	1e-05	0	0	100	1e-05	0	0	100	1e-05	0	0	100	1e-05	0	0	100	1e-05	0	0	100	1e-05	0	0	100	1e-05	0	0	100	1e-05	0	0	100	1e-05	0	0	100	1e-05	0	0	100
admix-CAR31-iber-2054	0.295643	0.251474	0.044169	0.044169	95.5831	1e-05	0.295633	0.295633	70.4367	0.474415	-0.178772	0.178772	82.1228	0.186704	0.108939	0.108939	89.1061	0.304693	-0.00905	0.00905	99.095	0.331687	-0.036044	0.036044	96.3956	0.378907	-0.083264	0.083264	91.6736	0.063569	0.232074	0.232074	76.7926	0.340952	-0.045309	0.045309	95.4691	0.193408	0.102235	0.102235	89.7765	0.313079	-0.017436	0.017436	98.2564	0.14043	0.155213	0.155213	84.4787
admix-CAR7-iber-2029	0.591821	0.592227	-0.000406	0.000406	99.9594	0.538513	0.053308	0.053308	94.6692	0.611812	-0.019991	0.019991	98.0009	0.563682	0.028139	0.028139	97.1861	0.57387	0.017951	0.017951	98.2049	0.853193	-0.261372	0.261372	73.8628	0.491612	0.100209	0.100209	89.9791	0.574076	0.017745	0.017745	98.2255	0.536083	0.055738	0.055738	94.4262	0.678923	-0.087102	0.087102	91.2898	0.556036	0.035785	0.035785	96.4215	0.642871	-0.05105	0.05105	94.895
admix-car-2724-iber-2430	0.724417	0.663674	0.060743	0.060743	93.9257	0.756262	-0.031845	0.031845	96.8155	0.524648	0.199769	0.199769	80.0231	0.800667	-0.07625	0.07625	92.375	0.617431	0.106986	0.106986	89.3014	0.773645	-0.049228	0.049228	95.0772	0.623533	0.100884	0.100884	89.9116	0.61307	0.111347	0.111347	88.8653	0.6207	0.103717	0.103717	89.6283	0.685545	0.038872	0.038872	96.1128	0.635336	0.089081	0.089081	91.0919	0.71151	0.012907	0.012907	98.7093
admix-ITA17A-iber-2289	0.54534	0.593392	-0.048052	0.048052	95.1948	0.603155	-0.057815	0.057815	94.2185	0.698689	-0.153349	0.153349	84.6651	0.452865	0.092475	0.092475	90.7525	0.610549	-0.065209	0.065209	93.4791	0.652041	-0.106701	0.106701	89.3299	0.500423	0.044917	0.044917	95.5083	0.705626	-0.160286	0.160286	83.9714	0.560333	-0.014993	0.014993	98.5007	0.685035	-0.139695	0.139695	86.0305	0.573637	-0.028297	0.028297	97.1703	0.666589	-0.121249	0.121249	87.8751
admix-ITA19A-iber-2273	0.350267	0.338343	0.011924	0.011924	98.8076	0.309654	0.040613	0.040613	95.9387	0.397592	-0.047325	0.047325	95.2675	0.257324	0.092943	0.092943	90.7057	0.375671	-0.025404	0.025404	97.4596	0.391689	-0.041422	0.041422	95.8578	0.27014	0.080127	0.080127	91.9873	0.237491	0.112776	0.112776	88.7224	0.323219	0.027048	0.027048	97.2952	0.310565	0.039702	0.039702	96.0298	0.328888	0.021379	0.021379	97.8621	0.313921	0.036346	0.036346	96.3654
admix-ITA1A-iber-2054	0.523201	0.527192	-0.003991	0.003991	99.6009	0.67033	-0.147129	0.147129	85.2871	0.620841	-0.09764	0.09764	90.236	0.503029	0.020172	0.020172	97.9828	0.438172	0.085029	0.085029	91.4971	0.445249	0.077952	0.077952	92.2048	0.455733	0.067468	0.067468	93.2532	0.489157	0.034044	0.034044	96.5956	0.448538	0.074663	0.074663	92.5337	0.47681	0.046391	0.046391	95.3609	0.473977	0.049224	0.049224	95.0776	0.535656	-0.012455	0.012455	98.7545
admix-ITA25A-iber-2629	0.610841	0.559138	0.051703	0.051703	94.8297	0.491287	0.119554	0.119554	88.0446	0.525002	0.085839	0.085839	91.4161	0.631005	-0.020164	0.020164	97.9836	0.48853	0.122311	0.122311	87.7689	0.71059	-0.099749	0.099749	90.0251	0.571427	0.039414	0.039414	96.0586	0.294597	0.316244	0.316244	68.3756	0.530809	0.080032	0.080032	91.9968	0.483093	0.127748	0.127748	87.2252	0.541491	0.06935	0.06935	93.065	0.492384	0.118457	0.118457	88.1543
admix-ITA28A-iber-2032	0.352209	0.364841	-0.012632	0.012632	98.7368	0.457505	-0.105296	0.105296	89.4704	0.215828	0.136381	0.136381	86.3619	0.375677	-0.023468	0.023468	97.6532	0.318026	0.034183	0.034183	96.5817	0.453758	-0.101549	0.101549	89.8451	0.380744	-0.028535	0.028535	97.1465	0.334522	0.017687	0.017687	98.2313	0.351319	0.00089	0.00089	99.911	0.385269	-0.03306	0.03306	96.694	0.356639	-0.00443	0.00443	99.557	0.414589	-0.06238	0.06238	93.762
admix-ITA4A-iber-2498	0.590346	0.598779	-0.008433	0.008433	99.1567	0.520181	0.070165	0.070165	92.9835	0.690642	-0.100296	0.100296	89.9704	0.66317	-0.072824	0.072824	92.7176	0.606958	-0.016612	0.016612	98.3388	0.310883	0.279463	0.279463	72.0537	0.511814	0.078532	0.078532	92.1468	0.632977	-0.042631	0.042631	95.7369	0.560962	0.029384	0.029384	97.0616	0.492603	0.097743	0.097743	90.2257	0.574123	0.016223	0.016223	98.3777	0.509475	0.080871	0.080871	91.9129
admix-ITA9A-iber-2873	0.659173	0.590984	0.068189	0.068189	93.1811	0.719369	-0.060196	0.060196	93.9804	0.596815	0.062358	0.062358	93.7642	0.779659	-0.120486	0.120486	87.9514	0.73652	-0.077347	0.077347	92.2653	0.668311	-0.009138	0.009138	99.0862	0.625989	0.033184	0.033184	96.6816	0.774143	-0.11497	0.11497	88.503	0.680007	-0.020834	0.020834	97.9166	0.721541	-0.062368	0.062368	93.7632	0.653515	0.005658	0.005658	99.4342	0.731897	-0.072724	0.072724	92.7276
admix-ITA6A-ESP13	0.451046	0.448633	0.002413	0.002413	99.7587	0.611565	-0.160519	0.160519	83.9481	0.470467	-0.019421	0.019421	98.0579	0.46541	-0.014364	0.014364	98.5636	0.484838	-0.033792	0.033792	96.6208	0.297982	0.153064	0.153064	84.6936	0.45268	-0.001634	0.001634	99.8366	0.521324	-0.070278	0.070278	92.9722	0.467863	-0.016817	0.016817	98.3183	0.411501	0.039545	0.039545	96.0455	0.46333	-0.012284	0.012284	98.7716	0.473255	-0.022209	0.022209	97.7791
admix-CAR14-ESP18	0.482998	0.53803	-0.055032	0.055032	94.4968	0.488153	-0.005155	0.005155	99.4845	0.445937	0.037061	0.037061	96.2939	0.346608	0.13639	0.13639	86.361	0.501456	-0.018458	0.018458	98.1542	0.263462	0.219536	0.219536	78.0464	0.454452	0.028546	0.028546	97.1454	0.297979	0.185019	0.185019	81.4981	0.478932	0.004066	0.004066	99.5934	0.281559	0.201439	0.201439	79.8561	0.498512	-0.015514	0.015514	98.4486	0.348896	0.134102	0.134102	86.5898
admix-lig-2685-ESP27	0.512754	0.468627	0.044127	0.044127	95.5873	0.494183	0.018571	0.018571	98.1429	0.380939	0.131815	0.131815	86.8185	0.704959	-0.192205	0.192205	80.7795	0.466505	0.046249	0.046249	95.3751	0.595667	-0.082913	0.082913	91.7087	0.563011	-0.050257	0.050257	94.9743	0.524209	-0.011455	0.011455	98.8545	0.516205	-0.003451	0.003451	99.6549	0.556363	-0.043609	0.043609	95.6391	0.500864	0.01189	0.01189	98.811	0.544006	-0.031252	0.031252	96.8748
admix-ITA2A-ESP4	0.333105	0.341348	-0.008243	0.008243	99.1757	0.288452	0.044653	0.044653	95.5347	0.390227	-0.057122	0.057122	94.2878	0.232737	0.100368	0.100368	89.9632	0.389786	-0.056681	0.056681	94.3319	0.294185	0.03892	0.03892	96.108	0.325004	0.008101	0.008101	99.1899	0.327445	0.00566	0.00566	99.434	0.358099	-0.024994	0.024994	97.5006	0.314577	0.018528	0.018528	98.1472	0.353713	-0.020608	0.020608	97.9392	0.309341	0.023764	0.023764	97.6236
admix-CAR28-ESP5	0.529183	0.446109	0.083074	0.083074	91.6926	0.573222	-0.044039	0.044039	95.5961	0.601237	-0.072054	0.072054	92.7946	0.598833	-0.06965	0.06965	93.035	0.597576	-0.068393	0.068393	93.1607	0.435631	0.093552	0.093552	90.6448	0.485261	0.043922	0.043922	95.6078	0.584392	-0.055209	0.055209	94.4791	0.54566	-0.016477	0.016477	98.3523	0.510174	0.019009	0.019009	98.0991	0.514246	0.014937	0.014937	98.5063	0.534137	-0.004954	0.004954	99.5046
bc-admix-ITA2A-ESP4-dron-iber-2259	0.204283	0.25558	-0.051297	0.051297	94.8703	0.086824	0.117459	0.117459	88.2541	0.249332	-0.045049	0.045049	95.4951	0.200561	0.003722	0.003722	99.6278	0.230157	-0.025874	0.025874	97.4126	0.13242	0.071863	0.071863	92.8137	0.162108	0.042175	0.042175	95.7825	0.142714	0.061569	0.061569	93.8431	0.196877	0.007406	0.007406	99.2594	0.139342	0.064941	0.064941	93.5059	0.216238	-0.011955	0.011955	98.8045	0.12638	0.077903	0.077903	92.2097
bc-admix-lig-2685-iber-2873-dron-iber-2266	0.159273	0.169477	-0.010204	0.010204	98.9796	0.167174	-0.007901	0.007901	99.2099	0.211228	-0.051955	0.051955	94.8045	0.10424	0.055033	0.055033	94.4967	0.209013	-0.04974	0.04974	95.026	0.108572	0.050701	0.050701	94.9299	0.135394	0.023879	0.023879	97.6121	0.313615	-0.154342	0.154342	84.5658	0.173987	-0.014714	0.014714	98.5286	0.203555	-0.044282	0.044282	95.5718	0.172929	-0.013656	0.013656	98.6344	0.19493	-0.035657	0.035657	96.4343
bc-admix-car-2724-iber-2647-dron-iber-2273	0.245908	0.253631	-0.007723	0.007723	99.2277	0.349957	-0.104049	0.104049	89.5951	0.373335	-0.127427	0.127427	87.2573	0.224642	0.021266	0.021266	97.8734	0.358221	-0.112313	0.112313	88.7687	0.228523	0.017385	0.017385	98.2615	0.134961	0.110947	0.110947	88.9053	0.209938	0.03597	0.03597	96.403	0.243185	0.002723	0.002723	99.7277	0.21739	0.028518	0.028518	97.1482	0.247564	-0.001656	0.001656	99.8344	0.258755	-0.012847	0.012847	98.7153
bc-admix-ITA28A-iber-2270-dron-iber-2547	0.29688	0.278096	0.018784	0.018784	98.1216	0.39113	-0.09425	0.09425	90.575	0.251122	0.045758	0.045758	95.4242	0.210075	0.086805	0.086805	91.3195	0.358974	-0.062094	0.062094	93.7906	0.238154	0.058726	0.058726	94.1274	0.298345	-0.001465	0.001465	99.8535	0.280132	0.016748	0.016748	98.3252	0.33116	-0.03428	0.03428	96.572	0.25571	0.04117	0.04117	95.883	0.315111	-0.018231	0.018231	98.1769	0.303391	-0.006511	0.006511	99.3489
bc-admix-CAR7-iber-2259-dron-iber-2442	0.271866	0.161655	0.110211	0.110211	88.9789	0.191875	0.079991	0.079991	92.0009	0.133139	0.138727	0.138727	86.1273	0.3026	-0.030734	0.030734	96.9266	0.263592	0.008274	0.008274	99.1726	0.224357	0.047509	0.047509	95.2491	0.135146	0.13672	0.13672	86.328	0.069311	0.202555	0.202555	79.7445	0.198596	0.07327	0.07327	92.673	0.138598	0.133268	0.133268	86.6732	0.18715	0.084716	0.084716	91.5284	0.154498	0.117368	0.117368	88.2632
bc-admix-ITA4A-iber-2498-dron-iber-2620	0.183997	0.225636	-0.041639	0.041639	95.8361	0.172776	0.011221	0.011221	98.8779	0.129317	0.05468	0.05468	94.532	0.183048	0.000949	0.000949	99.9051	0.211883	-0.027886	0.027886	97.2114	1e-05	0.183987	0.183987	81.6013	0.161492	0.022505	0.022505	97.7495	0.156936	0.027061	0.027061	97.2939	0.186397	-0.0024	0.0024	99.76	0.064911	0.119086	0.119086	88.0914	0.19985	-0.015853	0.015853	98.4147	0.094599	0.089398	0.089398	91.0602
bc-admix-ITA17A-iber-2289-dron-iber-2447	0.38016	0.536439	-0.156279	0.156279	84.3721	0.449346	-0.069186	0.069186	93.0814	0.500986	-0.120826	0.120826	87.9174	0.362087	0.018073	0.018073	98.1927	0.529747	-0.149587	0.149587	85.0413	0.293715	0.086445	0.086445	91.3555	0.500423	-0.120263	0.120263	87.9737	0.498997	-0.118837	0.118837	88.1163	0.519046	-0.138886	0.138886	86.1114	0.391607	-0.011447	0.011447	98.8553	0.526726	-0.146566	0.146566	85.3434	0.414919	-0.034759	0.034759	96.5241
bc-admix-ITA9A-iber-2873-dron-iber-2869	0.195817	0.232269	-0.036452	0.036452	96.3548	0.102465	0.093352	0.093352	90.6648	0.221736	-0.025919	0.025919	97.4081	0.271744	-0.075927	0.075927	92.4073	0.293124	-0.097307	0.097307	90.2693	0.218575	-0.022758	0.022758	97.7242	0.250969	-0.055152	0.055152	94.4848	0.108213	0.087604	0.087604	91.2396	0.273379	-0.077562	0.077562	92.2438	0.158123	0.037694	0.037694	96.2306	0.261093	-0.065276	0.065276	93.4724	0.140805	0.055012	0.055012	94.4988
bc-admix-CAR28-ESP5-dron-iber-2873	0.268829	0.131457	0.137372	0.137372	86.2628	0.260745	0.008084	0.008084	99.1916	0.284052	-0.015223	0.015223	98.4777	0.331135	-0.062306	0.062306	93.7694	0.20755	0.061279	0.061279	93.8721	0.213208	0.055621	0.055621	94.4379	0.215942	0.052887	0.052887	94.7113	0.303034	-0.034205	0.034205	96.5795	0.212999	0.05583	0.05583	94.417	0.253635	0.015194	0.015194	98.4806	0.187732	0.081097	0.081097	91.8903	0.256628	0.012201	0.012201	98.7799
bc-admix-CAR31-iber-2054-dron-iber-2284	0.080227	0.084442	-0.004215	0.004215	99.5785	1e-05	0.080217	0.080217	91.9783	0.145713	-0.065486	0.065486	93.4514	1e-05	0.080217	0.080217	91.9783	0.119519	-0.039292	0.039292	96.0708	0.134281	-0.054054	0.054054	94.5946	0.108013	-0.027786	0.027786	97.2214	1e-05	0.080217	0.080217	91.9783	0.111276	-0.031049	0.031049	96.8951	0.063497	0.01673	0.01673	98.327	0.101901	-0.021674	0.021674	97.8326	0.041056	0.039171	0.039171	96.0829
bc-admix-ITA19A-iber-2090-dron-iber-2570	0.258279	0.447274	-0.188995	0.188995	81.1005	0.364886	-0.106607	0.106607	89.3393	0.220442	0.037837	0.037837	96.2163	0.222185	0.036094	0.036094	96.3906	0.267899	-0.00962	0.00962	99.038	0.126267	0.132012	0.132012	86.7988	0.276411	-0.018132	0.018132	98.1868	0.120464	0.137815	0.137815	86.2185	0.274057	-0.015778	0.015778	98.4222	0.109383	0.148896	0.148896	85.1104	0.331307	-0.073028	0.073028	92.6972	0.187891	0.070388	0.070388	92.9612
bc-admix-CAR14-ESP18-dron-iber-2507	0.276178	0.309114	-0.032936	0.032936	96.7064	0.303465	-0.027287	0.027287	97.2713	0.246813	0.029365	0.029365	97.0635	0.194559	0.081619	0.081619	91.8381	0.31451	-0.038332	0.038332	96.1668	0.111169	0.165009	0.165009	83.4991	0.270964	0.005214	0.005214	99.4786	0.183673	0.092505	0.092505	90.7495	0.294063	-0.017885	0.017885	98.2115	0.151864	0.124314	0.124314	87.5686	0.299724	-0.023546	0.023546	97.6454	0.198096	0.078082	0.078082	92.1918
bc-admix-ITA25A-iber-2629-dron-iber-2553	0.175598	0.10242	0.073178	0.073178	92.6822	1e-05	0.175588	0.175588	82.4412	0.110658	0.06494	0.06494	93.506	0.218028	-0.04243	0.04243	95.757	0.080628	0.09497	0.09497	90.503	0.28458	-0.108982	0.108982	89.1018	0.166745	0.008853	0.008853	99.1147	0.087159	0.088439	0.088439	91.1561	0.124929	0.050669	0.050669	94.9331	0.158891	0.016707	0.016707	98.3293	0.117632	0.057966	0.057966	94.2034	0.118196	0.057402	0.057402	94.2598
bc-admix-ITA6A-iber-2068-dron-iber-2884	0.268903	0.170337	0.098566	0.098566	90.1434	0.069463	0.19944	0.19944	80.056	0.21588	0.053023	0.053023	94.6977	0.13538	0.133523	0.133523	86.6477	0.229073	0.03983	0.03983	96.017	0.158565	0.110338	0.110338	88.9662	0.275844	-0.006941	0.006941	99.3059	0.360671	-0.091768	0.091768	90.8232	0.25137	0.017533	0.017533	98.2467	0.258846	0.010057	0.010057	98.9943	0.225129	0.043774	0.043774	95.6226	0.195444	0.073459	0.073459	92.6541
Mean				0.0258457	97.4154			0.0428548	95.7145			0.0406649	95.9335			0.0365972	96.3403			0.0275871	97.2413			0.0495782	95.0422			0.0259236	97.4076			0.0529086	94.7091			0.0182482	98.1752			0.0338044	96.6196			0.0184671	98.1533			0.0298607	97.0139
Precision (v)				0.0425501				0.0622827				0.0530583				0.0465575				0.0382757				0.0687884				0.0363296				0.0687625				0.0301175				0.0487466				0.0301375				0.0412753
(i) Ancestry proportions of C-lineage cluster (Q-values) obtained with ADMIXTURE
(ii) Error calculated by difference between Q-values of the SNP assays compared to the whole-genome
(iii) Absolute difference between Q-values of the SNP assays compared to the whole-genome
(iv) Mean accuracy calculated via percentage of absolute error
(v) Precision defined as the standard deviation of the absolute error
[truncated: 8 more columns]
